# Supplementary material for: HGIMDA: Heterogeneous graph inference for miRNA-disease association prediction
Source: Oncotarget. 2016 Aug 12;7(40):65257–69. doi: 10.18632/oncotarget.11251 (PMC5323153; doi:10.18632/oncotarget.11251)
Supplement: Supplementary file 2 [file oncotarget-07-65257-s002.xlsx]

## Sheet: Sheet1
1	Neoplasms	hsa-mir-223	0.287796
2	Neoplasms	hsa-mir-146b	0.271473
3	Neoplasms	hsa-mir-1	0.265851
4	Neoplasms	hsa-mir-133a	0.248572
5	Neoplasms	hsa-mir-196a	0.243371
6	Neoplasms	hsa-mir-30b	0.234111
7	Neoplasms	hsa-mir-203	0.232536
8	Neoplasms	hsa-mir-195	0.226667
9	Neoplasms	hsa-mir-135b	0.22373
10	Neoplasms	hsa-mir-142	0.219482
11	Neoplasms	hsa-mir-194	0.214574
12	Neoplasms	hsa-mir-100	0.213052
13	Neoplasms	hsa-mir-192	0.209215
14	Neoplasms	hsa-mir-183	0.207662
15	Neoplasms	hsa-mir-26a	0.204421
16	Neoplasms	hsa-mir-296	0.203456
17	Neoplasms	hsa-mir-219	0.203048
18	Neoplasms	hsa-mir-148a	0.202676
19	Neoplasms	hsa-mir-107	0.201453
20	Neoplasms	hsa-mir-339	0.201358
21	Neoplasms	hsa-mir-130a	0.197917
22	Neoplasms	hsa-mir-215	0.197499
23	Neoplasms	hsa-mir-23b	0.189735
24	Neoplasms	hsa-mir-338	0.186568
25	Neoplasms	hsa-mir-32	0.184177
26	Neoplasms	hsa-mir-153	0.182494
27	Neoplasms	hsa-mir-99b	0.17638
28	Neoplasms	hsa-mir-124	0.175815
29	Neoplasms	hsa-mir-383	0.17157
30	Neoplasms	hsa-mir-10a	0.170848
31	Neoplasms	hsa-mir-488	0.17077
32	Neoplasms	hsa-mir-151	0.170476
33	Neoplasms	hsa-mir-95	0.166702
34	Neoplasms	hsa-mir-133b	0.166169
35	Neoplasms	hsa-mir-451	0.165291
36	Neoplasms	hsa-mir-27b	0.164512
37	Neoplasms	hsa-mir-497	0.159901
38	Neoplasms	hsa-mir-130b	0.156724
39	Neoplasms	hsa-mir-212	0.15367
40	Neoplasms	hsa-mir-186	0.15319
41	Neoplasms	hsa-mir-181d	0.151556
42	Neoplasms	hsa-mir-375	0.149826
43	Neoplasms	hsa-mir-139	0.149787
44	Neoplasms	hsa-mir-129	0.149079
45	Neoplasms	hsa-mir-491	0.148983
46	Neoplasms	hsa-mir-452	0.14781
47	Neoplasms	hsa-mir-140	0.145463
48	Neoplasms	hsa-mir-198	0.144583
49	Neoplasms	hsa-mir-424	0.144511
50	Neoplasms	hsa-mir-449a	0.144142
51	Neoplasms	hsa-mir-299	0.142161
52	Neoplasms	hsa-mir-449b	0.142132
53	Neoplasms	hsa-mir-340	0.141166
54	Neoplasms	hsa-mir-342	0.141067
55	Neoplasms	hsa-mir-181c	0.140642
56	Neoplasms	hsa-mir-520c	0.138585
57	Neoplasms	hsa-mir-516a	0.137054
58	Neoplasms	hsa-mir-516b	0.134995
59	Neoplasms	hsa-mir-510	0.134796
60	Neoplasms	hsa-mir-376c	0.133183
61	Neoplasms	hsa-mir-301a	0.130307
62	Neoplasms	hsa-mir-211	0.128216
63	Neoplasms	hsa-mir-455	0.126383
64	Neoplasms	hsa-mir-382	0.125896
65	Neoplasms	hsa-mir-494	0.125332
66	Neoplasms	hsa-mir-26b	0.124565
67	Neoplasms	hsa-mir-376a	0.124291
68	Neoplasms	hsa-mir-663	0.124187
69	Neoplasms	hsa-mir-301b	0.123598
70	Neoplasms	hsa-mir-363	0.123536
71	Neoplasms	hsa-mir-197	0.122997
72	Neoplasms	hsa-mir-454	0.122454
73	Neoplasms	hsa-mir-154	0.122367
74	Neoplasms	hsa-mir-575	0.121892
75	Neoplasms	hsa-mir-216a	0.121183
76	Neoplasms	hsa-mir-148b	0.120864
77	Neoplasms	hsa-mir-660	0.12071
78	Neoplasms	hsa-mir-96	0.119841
79	Neoplasms	hsa-mir-217	0.119677
80	Neoplasms	hsa-mir-216b	0.118049
81	Neoplasms	hsa-mir-484	0.118003
82	Neoplasms	hsa-mir-658	0.117579
83	Neoplasms	hsa-mir-144	0.117179
84	Neoplasms	hsa-mir-381	0.117093
85	Neoplasms	hsa-mir-33a	0.115819
86	Neoplasms	hsa-mir-33b	0.114885
87	Neoplasms	hsa-mir-421	0.113912
88	Neoplasms	hsa-mir-184	0.11322
89	Neoplasms	hsa-mir-432	0.112688
90	Neoplasms	hsa-mir-376b	0.112341
91	Neoplasms	hsa-mir-520d	0.11181
92	Neoplasms	hsa-mir-526a	0.111061
93	Neoplasms	hsa-mir-330	0.110745
94	Neoplasms	hsa-mir-521	0.110297
95	Neoplasms	hsa-mir-187	0.110035
96	Neoplasms	hsa-mir-495	0.110011
97	Neoplasms	hsa-mir-423	0.109147
98	Neoplasms	hsa-mir-520a	0.108748
99	Neoplasms	hsa-mir-515	0.107989
100	Neoplasms	hsa-mir-526b	0.107095
101	Neoplasms	hsa-mir-377	0.106803
102	Neoplasms	hsa-mir-320e	0.106796
102	Neoplasms	hsa-mir-450a	0.106796
102	Neoplasms	hsa-mir-450b	0.106796
105	Neoplasms	hsa-mir-300	0.106414
106	Neoplasms	hsa-mir-507	0.10639
107	Neoplasms	hsa-mir-523	0.105624
108	Neoplasms	hsa-mir-1915	0.105475
109	Neoplasms	hsa-mir-519e	0.105376
110	Neoplasms	hsa-mir-661	0.105286
111	Neoplasms	hsa-mir-520e	0.105193
112	Neoplasms	hsa-mir-508	0.105148
113	Neoplasms	hsa-mir-512	0.105093
114	Neoplasms	hsa-mir-1249	0.105021
115	Neoplasms	hsa-mir-1303	0.104952
115	Neoplasms	hsa-mir-2110	0.104952
117	Neoplasms	hsa-mir-1245a	0.104636
117	Neoplasms	hsa-mir-1245b	0.104636
117	Neoplasms	hsa-mir-1323	0.104636
117	Neoplasms	hsa-mir-1469	0.104636
117	Neoplasms	hsa-mir-181	0.104636
117	Neoplasms	hsa-mir-2355	0.104636
117	Neoplasms	hsa-mir-3130	0.104636
117	Neoplasms	hsa-mir-3186	0.104636
117	Neoplasms	hsa-mir-4257	0.104636
117	Neoplasms	hsa-mir-4306	0.104636
117	Neoplasms	hsa-mir-718	0.104636
128	Neoplasms	hsa-mir-136	0.104558
129	Neoplasms	hsa-mir-202	0.104556
130	Neoplasms	hsa-mir-544a	0.104505
130	Neoplasms	hsa-mir-544b	0.104505
132	Neoplasms	hsa-mir-297	0.104438
133	Neoplasms	hsa-mir-1228	0.104322
133	Neoplasms	hsa-mir-449c	0.104322
133	Neoplasms	hsa-mir-518f	0.104322
133	Neoplasms	hsa-mir-524	0.104322
133	Neoplasms	hsa-mir-551a	0.104322
133	Neoplasms	hsa-mir-570	0.104322
133	Neoplasms	hsa-mir-577	0.104322
133	Neoplasms	hsa-mir-591	0.104322
133	Neoplasms	hsa-mir-595	0.104322
133	Neoplasms	hsa-mir-605	0.104322
133	Neoplasms	hsa-mir-610	0.104322
133	Neoplasms	hsa-mir-938	0.104322
145	Neoplasms	hsa-mir-1202	0.104168
145	Neoplasms	hsa-mir-1231	0.104168
145	Neoplasms	hsa-mir-1234	0.104168
145	Neoplasms	hsa-mir-1301	0.104168
145	Neoplasms	hsa-mir-26	0.104168
145	Neoplasms	hsa-mir-500b	0.104168
145	Neoplasms	hsa-mir-517c	0.104168
145	Neoplasms	hsa-mir-522	0.104168
145	Neoplasms	hsa-mir-527	0.104168
145	Neoplasms	hsa-mir-92	0.104168
155	Neoplasms	hsa-mir-425	0.103909
156	Neoplasms	hsa-mir-1258	0.103881
157	Neoplasms	hsa-mir-200	0.103794
158	Neoplasms	hsa-mir-365b	0.103747
159	Neoplasms	hsa-mir-625	0.103714
160	Neoplasms	hsa-mir-646	0.103577
161	Neoplasms	hsa-mir-525	0.103504
162	Neoplasms	hsa-mir-409	0.103474
163	Neoplasms	hsa-mir-151b	0.103326
164	Neoplasms	hsa-mir-520f	0.103319
164	Neoplasms	hsa-mir-520g	0.103319
166	Neoplasms	hsa-mir-1299	0.103299
167	Neoplasms	hsa-mir-374a	0.103116
168	Neoplasms	hsa-mir-1297	0.102937
168	Neoplasms	hsa-mir-511	0.102937
170	Neoplasms	hsa-mir-518e	0.102831
170	Neoplasms	hsa-mir-621	0.102831
170	Neoplasms	hsa-mir-933	0.102831
173	Neoplasms	hsa-mir-1179	0.102797
173	Neoplasms	hsa-mir-1273c	0.102797
173	Neoplasms	hsa-mir-1275	0.102797
173	Neoplasms	hsa-mir-567	0.102797
177	Neoplasms	hsa-mir-514a	0.102463
178	Neoplasms	hsa-mir-760	0.102428
179	Neoplasms	hsa-mir-499b	0.102322
180	Neoplasms	hsa-mir-1280	0.102243
181	Neoplasms	hsa-mir-325	0.102219
182	Neoplasms	hsa-mir-1271	0.102025
183	Neoplasms	hsa-mir-616	0.102022
183	Neoplasms	hsa-mir-647	0.102022
185	Neoplasms	hsa-mir-1256	0.102022
185	Neoplasms	hsa-mir-1296	0.102022
187	Neoplasms	hsa-mir-320b	0.10194
188	Neoplasms	hsa-mir-1233	0.101593
188	Neoplasms	hsa-mir-124a	0.101593
188	Neoplasms	hsa-mir-1285	0.101593
191	Neoplasms	hsa-mir-517a	0.101461
192	Neoplasms	hsa-mir-650	0.101306
193	Neoplasms	hsa-mir-1254	0.101264
193	Neoplasms	hsa-mir-3940	0.101264
195	Neoplasms	hsa-mir-603	0.101207
196	Neoplasms	hsa-mir-505	0.101175
197	Neoplasms	hsa-mir-323b	0.101153
198	Neoplasms	hsa-mir-1260a	0.101111
198	Neoplasms	hsa-mir-1305	0.101111
198	Neoplasms	hsa-mir-3163	0.101111
201	Neoplasms	hsa-mir-744	0.101104
202	Neoplasms	hsa-mir-632	0.100835
203	Neoplasms	hsa-mir-1471	0.100724
204	Neoplasms	hsa-mir-593	0.100591
205	Neoplasms	hsa-mir-642b	0.100584
206	Neoplasms	hsa-mir-1227	0.100561
206	Neoplasms	hsa-mir-1229	0.100561
206	Neoplasms	hsa-mir-944	0.100561
209	Neoplasms	hsa-mir-1290	0.100327
210	Neoplasms	hsa-mir-584	0.100188
211	Neoplasms	hsa-mir-552	0.100154
212	Neoplasms	hsa-mir-3151	0.100047
213	Neoplasms	hsa-mir-922	0.099942
214	Neoplasms	hsa-mir-105	0.099912
215	Neoplasms	hsa-mir-1322	0.099888
215	Neoplasms	hsa-mir-617	0.099888
215	Neoplasms	hsa-mir-758	0.099888
215	Neoplasms	hsa-mir-766	0.099888
219	Neoplasms	hsa-mir-502	0.099615
220	Neoplasms	hsa-mir-935	0.099608
221	Neoplasms	hsa-mir-633	0.099568
222	Neoplasms	hsa-mir-518a	0.099445
223	Neoplasms	hsa-mir-493	0.09933
224	Neoplasms	hsa-mir-190b	0.099326
225	Neoplasms	hsa-mir-506	0.099181
226	Neoplasms	hsa-mir-147a	0.099127
227	Neoplasms	hsa-mir-337	0.099047
228	Neoplasms	hsa-mir-361	0.098955
229	Neoplasms	hsa-mir-345	0.098948
230	Neoplasms	hsa-mir-1181	0.098848
231	Neoplasms	hsa-mir-873	0.098838
232	Neoplasms	hsa-mir-1180	0.098749
232	Neoplasms	hsa-mir-1184	0.098749
232	Neoplasms	hsa-mir-1247	0.098749
232	Neoplasms	hsa-mir-1273a	0.098749
232	Neoplasms	hsa-mir-1972	0.098749
232	Neoplasms	hsa-mir-566	0.098749
232	Neoplasms	hsa-mir-582	0.098749
232	Neoplasms	hsa-mir-589	0.098749
232	Neoplasms	hsa-mir-619	0.098749
232	Neoplasms	hsa-mir-627	0.098749
232	Neoplasms	hsa-mir-635	0.098749
243	Neoplasms	hsa-mir-767	0.098703
244	Neoplasms	hsa-mir-2861	0.098614
244	Neoplasms	hsa-mir-3196	0.098614
246	Neoplasms	hsa-mir-664	0.098473
247	Neoplasms	hsa-mir-1236	0.098464
248	Neoplasms	hsa-mir-1293	0.098462
249	Neoplasms	hsa-mir-487a	0.098446
250	Neoplasms	hsa-mir-642a	0.098442
251	Neoplasms	hsa-mir-320d	0.098407
252	Neoplasms	hsa-mir-103b	0.098376
253	Neoplasms	hsa-mir-1183	0.09833
253	Neoplasms	hsa-mir-1909	0.09833
255	Neoplasms	hsa-mir-519d	0.098311
256	Neoplasms	hsa-mir-3148	0.098304
256	Neoplasms	hsa-mir-569	0.098304
258	Neoplasms	hsa-mir-655	0.098225
259	Neoplasms	hsa-mir-592	0.098176
260	Neoplasms	hsa-mir-668	0.098174
261	Neoplasms	hsa-mir-561	0.098119
262	Neoplasms	hsa-mir-711	0.098082
263	Neoplasms	hsa-mir-369	0.098033
263	Neoplasms	hsa-mir-564	0.098033
265	Neoplasms	hsa-mir-624	0.098002
266	Neoplasms	hsa-mir-599	0.097951
266	Neoplasms	hsa-mir-614	0.097951
266	Neoplasms	hsa-mir-648	0.097951
269	Neoplasms	hsa-mir-4792	0.097949
270	Neoplasms	hsa-mir-1266	0.097944
271	Neoplasms	hsa-mir-3179	0.097928
271	Neoplasms	hsa-mir-550b	0.097928
273	Neoplasms	hsa-mir-548a	0.097791
274	Neoplasms	hsa-mir-1827	0.097734
275	Neoplasms	hsa-mir-189	0.097667
276	Neoplasms	hsa-mir-941	0.097646
277	Neoplasms	hsa-mir-545	0.097626
278	Neoplasms	hsa-mir-1207	0.097604
279	Neoplasms	hsa-mir-1287	0.097595
279	Neoplasms	hsa-mir-641	0.097595
281	Neoplasms	hsa-mir-548c	0.097587
282	Neoplasms	hsa-mir-513a	0.09748
283	Neoplasms	hsa-mir-513b	0.097357
283	Neoplasms	hsa-mir-513c	0.097357
285	Neoplasms	hsa-mir-190a	0.097285
286	Neoplasms	hsa-mir-302e	0.096977
287	Neoplasms	hsa-mir-329	0.09696
288	Neoplasms	hsa-mir-378b	0.0969
288	Neoplasms	hsa-mir-378c	0.0969
288	Neoplasms	hsa-mir-378d	0.0969
288	Neoplasms	hsa-mir-378e	0.0969
288	Neoplasms	hsa-mir-378f	0.0969
288	Neoplasms	hsa-mir-378g	0.0969
288	Neoplasms	hsa-mir-378h	0.0969
288	Neoplasms	hsa-mir-378i	0.0969
296	Neoplasms	hsa-mir-640	0.096885
297	Neoplasms	hsa-mir-548d	0.096594
298	Neoplasms	hsa-mir-492	0.096508
299	Neoplasms	hsa-mir-636	0.096414
300	Neoplasms	hsa-mir-451b	0.096408
301	Neoplasms	hsa-mir-500a	0.096071
302	Neoplasms	hsa-mir-765	0.095768
303	Neoplasms	hsa-mir-298	0.095696
304	Neoplasms	hsa-mir-630	0.095614
305	Neoplasms	hsa-mir-365a	0.095589
306	Neoplasms	hsa-mir-874	0.095531
307	Neoplasms	hsa-mir-490	0.095445
308	Neoplasms	hsa-mir-1286	0.095417
309	Neoplasms	hsa-mir-188	0.095355
310	Neoplasms	hsa-mir-519a	0.095324
311	Neoplasms	hsa-mir-519b	0.095022
312	Neoplasms	hsa-mir-489	0.095009
313	Neoplasms	hsa-mir-302f	0.094983
314	Neoplasms	hsa-mir-885	0.094856
315	Neoplasms	hsa-mir-504	0.094774
316	Neoplasms	hsa-mir-942	0.094683
317	Neoplasms	hsa-mir-572	0.094539
318	Neoplasms	hsa-mir-320c	0.094485
319	Neoplasms	hsa-mir-147b	0.094478
320	Neoplasms	hsa-mir-1302	0.094464
321	Neoplasms	hsa-mir-590	0.094422
322	Neoplasms	hsa-mir-384	0.094151
323	Neoplasms	hsa-mir-374b	0.093405
324	Neoplasms	hsa-mir-571	0.092981
325	Neoplasms	hsa-mir-1246	0.092963
326	Neoplasms	hsa-mir-628	0.092949
327	Neoplasms	hsa-mir-320a	0.092302
328	Neoplasms	hsa-mir-422a	0.091865
329	Neoplasms	hsa-mir-509	0.091687
330	Neoplasms	hsa-mir-410	0.091182
331	Neoplasms	hsa-mir-326	0.091043
332	Neoplasms	hsa-mir-675	0.090986
333	Neoplasms	hsa-mir-671	0.090717
334	Neoplasms	hsa-mir-720	0.090664
335	Neoplasms	hsa-mir-323a	0.090568
336	Neoplasms	hsa-mir-550a	0.090508
337	Neoplasms	hsa-mir-548b	0.090135
338	Stomach Neoplasms	hsa-mir-19b	0.089741
339	Neoplasms	hsa-mir-346	0.088692
340	Neoplasms	hsa-mir-487b	0.08808
341	Neoplasms	hsa-mir-379	0.087538
342	Neoplasms	hsa-mir-371	0.087414
343	Neoplasms	hsa-mir-485	0.086704
344	Neoplasms	hsa-mir-574	0.086461
345	Neoplasms	hsa-mir-501	0.08638
346	Stomach Neoplasms	hsa-let-7b	0.086329
347	Neoplasms	hsa-mir-193a	0.086317
348	Neoplasms	hsa-mir-23a	0.086312
349	Neoplasms	hsa-mir-601	0.085909
350	Neoplasms	hsa-mir-612	0.085799
350	Neoplasms	hsa-mir-657	0.085799
352	Colorectal Neoplasms	hsa-let-7d	0.085499
353	Stomach Neoplasms	hsa-let-7d	0.085252
354	Neoplasms	hsa-mir-608	0.085175
355	Stomach Neoplasms	hsa-let-7c	0.085168
356	Neoplasms	hsa-mir-600	0.08481
356	Neoplasms	hsa-mir-611	0.08481
356	Neoplasms	hsa-mir-654	0.08481
356	Neoplasms	hsa-mir-662	0.08481
356	Neoplasms	hsa-mir-769	0.08481
361	Neoplasms	hsa-mir-503	0.084565
362	Neoplasms	hsa-mir-431	0.084495
363	Neoplasms	hsa-mir-448	0.084331
364	Neoplasms	hsa-mir-602	0.083722
365	Pancreatic Neoplasms	hsa-mir-19b	0.083707
366	Stomach Neoplasms	hsa-let-7e	0.083537
367	Carcinoma Non-Small-Cell Lung	hsa-mir-20a	0.083217
368	Stomach Neoplasms	hsa-mir-29b	0.08321
369	Stomach Neoplasms	hsa-mir-92a	0.083053
370	Colorectal Neoplasms	hsa-mir-29b	0.082843
371	Neoplasms	hsa-mir-583	0.0827
372	Neoplasms	hsa-mir-518b	0.082639
373	Colorectal Neoplasms	hsa-let-7f	0.082519
374	Neoplasms	hsa-mir-557	0.082481
375	Neoplasms	hsa-mir-622	0.082323
376	Colorectal Neoplasms	hsa-mir-223	0.082201
377	Neoplasms	hsa-mir-128	0.082048
378	Pancreatic Neoplasms	hsa-mir-19a	0.082018
379	Neoplasms	hsa-mir-615	0.082018
380	Carcinoma Non-Small-Cell Lung	hsa-mir-18a	0.081736
381	Lung Neoplasms	hsa-mir-16	0.08173
382	Carcinoma Non-Small-Cell Lung	hsa-mir-19b	0.081557
383	Neoplasms	hsa-mir-629	0.081412
384	Esophageal Neoplasms	hsa-mir-17	0.081242
385	Neoplasms	hsa-mir-518c	0.081193
386	Prostatic Neoplasms	hsa-mir-18a	0.081187
387	Colorectal Neoplasms	hsa-let-7i	0.080874
388	Stomach Neoplasms	hsa-let-7i	0.080669
389	Neoplasms	hsa-mir-637	0.080577
390	Lung Neoplasms	hsa-mir-106b	0.080127
391	Neoplasms	hsa-mir-324	0.080119
392	Neoplasms	hsa-mir-596	0.080078
393	Prostatic Neoplasms	hsa-mir-19b	0.079961
394	Neoplasms	hsa-mir-598	0.079693
395	Neoplasms	hsa-mir-362	0.079633
396	Head and Neck Neoplasms	hsa-mir-17	0.079627
397	Esophageal Neoplasms	hsa-mir-18a	0.079571
398	Prostatic Neoplasms	hsa-mir-155	0.079368
399	Neoplasms	hsa-mir-433	0.079233
400	Colorectal Neoplasms	hsa-mir-106b	0.079202
401	Neoplasms	hsa-mir-659	0.079048
402	Carcinoma Non-Small-Cell Lung	hsa-let-7c	0.079026
403	Head and Neck Neoplasms	hsa-mir-20a	0.078947
404	Carcinoma Non-Small-Cell Lung	hsa-mir-19a	0.078657
405	Carcinoma Renal Cell	hsa-mir-17	0.078394
406	Esophageal Neoplasms	hsa-mir-19b	0.078364
407	Prostatic Neoplasms	hsa-mir-19a	0.078243
408	Neoplasms	hsa-mir-208b	0.078164
409	Carcinoma Renal Cell	hsa-mir-20a	0.077766
410	Neoplasms	hsa-mir-411	0.077645
411	Neoplasms	hsa-mir-652	0.077297
412	Carcinoma Renal Cell	hsa-mir-18a	0.077181
413	Colorectal Neoplasms	hsa-let-7g	0.076914
414	Colorectal Neoplasms	hsa-mir-125a	0.076863
415	Head and Neck Neoplasms	hsa-mir-19b	0.076835
416	Carcinoma Hepatocellular	hsa-mir-9	0.076654
417	Neoplasms	hsa-mir-134	0.076572
418	Carcinoma Non-Small-Cell Lung	hsa-let-7e	0.076387
419	Carcinoma Renal Cell	hsa-mir-19b	0.076334
420	Carcinoma Hepatocellular	hsa-mir-143	0.075929
421	Lung Neoplasms	hsa-mir-141	0.075896
422	Neoplasms	hsa-mir-499a	0.075866
423	Carcinoma Non-Small-Cell Lung	hsa-let-7f	0.075655
424	Colorectal Neoplasms	hsa-mir-214	0.075464
425	Carcinoma Non-Small-Cell Lung	hsa-mir-92a	0.075457
426	Neoplasms	hsa-mir-152	0.075451
427	Carcinoma Hepatocellular	hsa-mir-34b	0.075243
428	Neoplasms	hsa-mir-539	0.075214
429	Head and Neck Neoplasms	hsa-mir-19a	0.075106
430	Esophageal Neoplasms	hsa-mir-200b	0.074898
431	Esophageal Neoplasms	hsa-mir-125b	0.074861
432	Pancreatic Neoplasms	hsa-mir-29a	0.074628
433	Carcinoma Non-Small-Cell Lung	hsa-mir-29a	0.074558
434	Neoplasms	hsa-mir-208a	0.07453
435	Lung Neoplasms	hsa-mir-15a	0.074528
436	Stomach Neoplasms	hsa-mir-205	0.074246
437	Prostatic Neoplasms	hsa-let-7e	0.074213
438	Neoplasms	hsa-mir-483	0.074161
439	Ovarian Neoplasms	hsa-mir-222	0.074076
440	Esophageal Neoplasms	hsa-let-7d	0.073961
441	Carcinoma Non-Small-Cell Lung	hsa-let-7i	0.073874
442	Colorectal Neoplasms	hsa-mir-101	0.073432
443	Colorectal Neoplasms	hsa-mir-15a	0.073344
444	Stomach Neoplasms	hsa-mir-210	0.073221
445	Colorectal Neoplasms	hsa-mir-205	0.073192
446	Stomach Neoplasms	hsa-mir-15a	0.07315
447	Esophageal Neoplasms	hsa-mir-221	0.072982
448	Head and Neck Neoplasms	hsa-mir-126	0.072955
449	Prostatic Neoplasms	hsa-let-7f	0.072899
450	Head and Neck Neoplasms	hsa-mir-200b	0.072815
451	Carcinoma Renal Cell	hsa-mir-125b	0.072669
452	Ovarian Neoplasms	hsa-mir-143	0.072613
453	Esophageal Neoplasms	hsa-let-7e	0.072595
454	Carcinoma Non-Small-Cell Lung	hsa-mir-200a	0.072143
455	Pancreatic Neoplasms	hsa-mir-106b	0.07201
456	Prostatic Neoplasms	hsa-let-7i	0.072006
457	Lung Neoplasms	hsa-mir-429	0.071982
458	Pancreatic Neoplasms	hsa-mir-9	0.071749
459	Head and Neck Neoplasms	hsa-mir-92a	0.071677
460	Colorectal Neoplasms	hsa-mir-132	0.071638
461	Carcinoma Non-Small-Cell Lung	hsa-mir-106b	0.07162
462	Urinary Bladder Neoplasms	hsa-let-7a	0.071441
463	Esophageal Neoplasms	hsa-mir-29b	0.07139
464	Carcinoma Hepatocellular	hsa-mir-429	0.071361
465	Colonic Neoplasms	hsa-mir-199a	0.071222
466	Esophageal Neoplasms	hsa-let-7f	0.071167
467	Colorectal Neoplasms	hsa-mir-30c	0.070921
468	Colorectal Neoplasms	hsa-mir-24	0.070731
469	Pancreatic Neoplasms	hsa-mir-1	0.070709
470	Stomach Neoplasms	hsa-mir-133a	0.070701
471	Head and Neck Neoplasms	hsa-mir-199a	0.070606
472	Carcinoma Hepatocellular	hsa-mir-132	0.070599
473	Pancreatic Neoplasms	hsa-mir-141	0.070585
474	Colorectal Neoplasms	hsa-mir-29c	0.070528
475	Esophageal Neoplasms	hsa-let-7i	0.070158
476	Esophageal Neoplasms	hsa-mir-16	0.070125
477	Neoplasms	hsa-mir-486	0.070046
478	Esophageal Neoplasms	hsa-mir-29a	0.07002
479	Head and Neck Neoplasms	hsa-mir-29b	0.069884
480	Carcinoma Renal Cell	hsa-mir-221	0.06984
481	Pancreatic Neoplasms	hsa-mir-125a	0.069693
482	Head and Neck Neoplasms	hsa-mir-146a	0.069528
483	Carcinoma Squamous Cell	hsa-mir-17	0.069466
484	Urinary Bladder Neoplasms	hsa-let-7b	0.069366
485	Stomach Neoplasms	hsa-mir-203	0.069327
486	Breast Neoplasms	hsa-mir-106a	0.069103
487	Carcinoma Renal Cell	hsa-mir-29b	0.069093
488	Prostatic Neoplasms	hsa-mir-9	0.069089
489	Carcinoma Hepatocellular	hsa-mir-133a	0.068687
490	Esophageal Neoplasms	hsa-mir-222	0.06865
491	Head and Neck Neoplasms	hsa-mir-16	0.068601
492	Head and Neck Neoplasms	hsa-mir-29a	0.06833
493	Urinary Bladder Neoplasms	hsa-let-7d	0.0683
494	Prostatic Neoplasms	hsa-let-7g	0.068148
495	Ovarian Neoplasms	hsa-mir-15a	0.06814
496	Carcinoma Renal Cell	hsa-mir-223	0.068103
497	Carcinoma Renal Cell	hsa-mir-29a	0.067997
498	Urinary Bladder Neoplasms	hsa-let-7c	0.067967
499	Carcinoma Non-Small-Cell Lung	hsa-mir-141	0.067962
500	Head and Neck Neoplasms	hsa-mir-200a	0.067757
501	Colonic Neoplasms	hsa-mir-222	0.06769
502	Ovarian Neoplasms	hsa-mir-205	0.06755
503	Prostatic Neoplasms	hsa-mir-125a	0.067539
504	Esophageal Neoplasms	hsa-mir-106b	0.067506
505	Melanoma	hsa-mir-92a	0.067489
506	Pancreatic Neoplasms	hsa-mir-205	0.067387
507	Head and Neck Neoplasms	hsa-mir-222	0.067357
508	Colonic Neoplasms	hsa-mir-200a	0.067241
509	Colorectal Neoplasms	hsa-mir-191	0.067128
510	Esophageal Neoplasms	hsa-mir-9	0.067063
511	Ovarian Neoplasms	hsa-mir-210	0.066789
512	Urinary Bladder Neoplasms	hsa-mir-223	0.066605
513	Lung Neoplasms	hsa-mir-195	0.066604
514	Esophageal Neoplasms	hsa-mir-1	0.066571
515	Esophageal Neoplasms	hsa-let-7g	0.066544
516	Urinary Bladder Neoplasms	hsa-let-7e	0.066485
517	Ovarian Neoplasms	hsa-mir-181b	0.066416
518	Colorectal Neoplasms	hsa-mir-20b	0.066326
519	Breast Neoplasms	hsa-mir-150	0.066239
520	Stomach Neoplasms	hsa-mir-30d	0.066132
521	Carcinoma Renal Cell	hsa-mir-222	0.06601
522	Colonic Neoplasms	hsa-mir-34c	0.065991
523	Neoplasms	hsa-mir-328	0.065902
524	Urinary Bladder Neoplasms	hsa-mir-29a	0.0659
525	Lung Neoplasms	hsa-mir-20b	0.065855
526	Head and Neck Neoplasms	hsa-mir-34c	0.065848
527	Colorectal Neoplasms	hsa-mir-30b	0.065791
528	Esophageal Neoplasms	hsa-mir-125a	0.065783
529	Ovarian Neoplasms	hsa-mir-29c	0.065771
530	Esophageal Neoplasms	hsa-mir-146b	0.065707
531	Head and Neck Neoplasms	hsa-mir-106b	0.065659
532	Carcinoma Non-Small-Cell Lung	hsa-mir-181b	0.065651
533	Urinary Bladder Neoplasms	hsa-mir-16	0.065594
534	Carcinoma Squamous Cell	hsa-mir-19a	0.065545
535	Urinary Bladder Neoplasms	hsa-let-7f	0.065523
536	Prostatic Neoplasms	hsa-mir-429	0.065146
537	Carcinoma Non-Small-Cell Lung	hsa-mir-132	0.064956
538	Pancreatic Neoplasms	hsa-mir-93	0.06495
539	Carcinoma Non-Small-Cell Lung	hsa-mir-25	0.064939
540	Pancreatic Neoplasms	hsa-mir-29c	0.064896
541	Colorectal Neoplasms	hsa-mir-30d	0.06488
542	Breast Neoplasms	hsa-mir-142	0.064794
543	Urinary Bladder Neoplasms	hsa-let-7i	0.064629
544	Carcinoma Non-Small-Cell Lung	hsa-mir-133a	0.064573
545	Prostatic Neoplasms	hsa-mir-210	0.064456
546	Pancreatic Neoplasms	hsa-mir-127	0.064411
547	Colonic Neoplasms	hsa-mir-146b	0.06439
548	Glioma	hsa-mir-19b	0.064175
549	Pancreatic Neoplasms	hsa-mir-133a	0.064162
550	Carcinoma Non-Small-Cell Lung	hsa-mir-30c	0.06413
551	Ovarian Neoplasms	hsa-mir-196a	0.064122
552	Carcinoma Renal Cell	hsa-mir-125a	0.06405
553	Ovarian Neoplasms	hsa-mir-132	0.063975
554	Carcinoma Renal Cell	hsa-mir-1	0.06389
555	Carcinoma Non-Small-Cell Lung	hsa-mir-10b	0.063867
556	Colorectal Neoplasms	hsa-mir-100	0.063805
557	Stomach Neoplasms	hsa-mir-30a	0.063793
558	Colonic Neoplasms	hsa-mir-34b	0.063774
559	Ovarian Neoplasms	hsa-mir-181a	0.06376
560	Carcinoma Non-Small-Cell Lung	hsa-mir-24	0.063701
561	Urinary Bladder Neoplasms	hsa-mir-106b	0.063683
562	Ovarian Neoplasms	hsa-mir-203	0.063681
563	Colorectal Neoplasms	hsa-mir-192	0.063647
564	Carcinoma Squamous Cell	hsa-let-7a	0.063607
565	Pancreatic Neoplasms	hsa-mir-181a	0.063531
566	Carcinoma Non-Small-Cell Lung	hsa-mir-203	0.063364
567	Head and Neck Neoplasms	hsa-mir-34b	0.06333
568	Colonic Neoplasms	hsa-mir-214	0.063255
569	Glioma	hsa-mir-19a	0.063248
570	Colorectal Neoplasms	hsa-mir-302b	0.063195
571	Melanoma	hsa-mir-223	0.063042
572	Carcinoma Hepatocellular	hsa-mir-135b	0.063021
573	Prostatic Neoplasms	hsa-mir-29c	0.062972
574	Breast Neoplasms	hsa-mir-192	0.06293
575	Head and Neck Neoplasms	hsa-mir-214	0.062892
576	Ovarian Neoplasms	hsa-mir-24	0.062837
577	Carcinoma Non-Small-Cell Lung	hsa-mir-127	0.06272
578	Ovarian Neoplasms	hsa-mir-106a	0.062613
579	Stomach Neoplasms	hsa-mir-15b	0.062589
580	Carcinoma Renal Cell	hsa-mir-214	0.06256
581	Ovarian Neoplasms	hsa-mir-7	0.06236
582	Stomach Neoplasms	hsa-mir-92b	0.062348
583	Colorectal Neoplasms	hsa-mir-15b	0.062327
584	Breast Neoplasms	hsa-mir-92b	0.06229
585	Prostatic Neoplasms	hsa-mir-196a	0.06229
586	Esophageal Neoplasms	hsa-mir-218	0.062277
587	Carcinoma Renal Cell	hsa-mir-15a	0.062264
588	Esophageal Neoplasms	hsa-mir-429	0.062183
589	Carcinoma Hepatocellular	hsa-mir-194	0.062108
590	Breast Neoplasms	hsa-mir-15b	0.062041
591	Esophageal Neoplasms	hsa-mir-181b	0.061988
592	Stomach Neoplasms	hsa-mir-30e	0.061969
593	Lung Neoplasms	hsa-mir-15b	0.061907
594	Glioma	hsa-mir-155	0.061853
595	Urinary Bladder Neoplasms	hsa-mir-125a	0.061705
596	Breast Neoplasms	hsa-mir-30e	0.0617
597	Urinary Bladder Neoplasms	hsa-mir-146b	0.061568
598	Prostatic Neoplasms	hsa-mir-10b	0.061524
599	Prostatic Neoplasms	hsa-mir-181a	0.061371
600	Urinary Bladder Neoplasms	hsa-let-7g	0.061357
601	Lung Neoplasms	hsa-mir-302b	0.061199
602	Esophageal Neoplasms	hsa-mir-132	0.061151
603	Carcinoma Hepatocellular	hsa-mir-30e	0.061148
604	Carcinoma Squamous Cell	hsa-mir-221	0.061125
605	Pancreatic Neoplasms	hsa-mir-7	0.061059
606	Colonic Neoplasms	hsa-mir-181b	0.061028
607	Glioblastoma	hsa-mir-126	0.061005
608	Colorectal Neoplasms	hsa-mir-302c	0.060977
609	Carcinoma Squamous Cell	hsa-let-7b	0.060959
610	Colorectal Neoplasms	hsa-mir-30e	0.060951
611	Carcinoma Squamous Cell	hsa-mir-200b	0.060921
612	Colonic Neoplasms	hsa-mir-210	0.060909
613	Esophageal Neoplasms	hsa-mir-93	0.060896
614	Esophageal Neoplasms	hsa-mir-30c	0.060791
615	Breast Neoplasms	hsa-mir-130a	0.060745
616	Colonic Neoplasms	hsa-mir-25	0.0607
617	Esophageal Neoplasms	hsa-mir-127	0.060663
618	Glioma	hsa-mir-92a	0.060656
619	Head and Neck Neoplasms	hsa-mir-210	0.060626
620	Carcinoma Renal Cell	hsa-mir-25	0.06061
621	Prostatic Neoplasms	hsa-mir-24	0.060607
622	Stomach Neoplasms	hsa-mir-26a	0.060533
623	Glioblastoma	hsa-let-7b	0.060486
624	Urinary Bladder Neoplasms	hsa-mir-214	0.060485
625	Carcinoma Squamous Cell	hsa-let-7c	0.060423
626	Colorectal Neoplasms	hsa-mir-296	0.060402
627	Stomach Neoplasms	hsa-mir-219	0.060386
628	Stomach Neoplasms	hsa-mir-367	0.060374
629	Colonic Neoplasms	hsa-mir-29c	0.060356
630	Glioblastoma	hsa-mir-29b	0.060209
631	Lung Neoplasms	hsa-mir-194	0.0602
632	Esophageal Neoplasms	hsa-mir-24	0.060075
633	Head and Neck Neoplasms	hsa-mir-25	0.060061
634	Colorectal Neoplasms	hsa-mir-302a	0.060038
635	Head and Neck Neoplasms	hsa-mir-218	0.060026
636	Esophageal Neoplasms	hsa-mir-10b	0.059964
637	Carcinoma Renal Cell	hsa-mir-181b	0.059948
638	Colonic Neoplasms	hsa-mir-429	0.059868
639	Stomach Neoplasms	hsa-mir-339	0.059839
640	Glioma	hsa-let-7a	0.059815
641	Esophageal Neoplasms	hsa-mir-181a	0.059807
642	Lung Neoplasms	hsa-mir-92b	0.059782
643	Ovarian Neoplasms	hsa-mir-150	0.059761
644	Carcinoma Squamous Cell	hsa-mir-199a	0.059715
645	Esophageal Neoplasms	hsa-mir-106a	0.059712
646	Carcinoma Squamous Cell	hsa-mir-29b	0.059693
647	Head and Neck Neoplasms	hsa-mir-429	0.059669
648	Glioblastoma	hsa-let-7c	0.059537
649	Prostatic Neoplasms	hsa-mir-7	0.059485
650	Carcinoma Hepatocellular	hsa-mir-302a	0.059422
651	Stomach Neoplasms	hsa-mir-215	0.059362
652	Pancreatic Neoplasms	hsa-mir-30b	0.059295
653	Carcinoma Non-Small-Cell Lung	hsa-mir-30b	0.059286
654	Glioblastoma	hsa-mir-199a	0.059256
655	Ovarian Neoplasms	hsa-mir-142	0.059255
656	Pancreatic Neoplasms	hsa-mir-20b	0.059241
657	Colonic Neoplasms	hsa-mir-133a	0.059196
658	Carcinoma Non-Small-Cell Lung	hsa-mir-191	0.059165
659	Colonic Neoplasms	hsa-mir-93	0.059147
660	Carcinoma Renal Cell	hsa-mir-133a	0.05912
661	Pancreatic Neoplasms	hsa-mir-18b	0.059108
662	Carcinoma Squamous Cell	hsa-let-7e	0.059087
663	Head and Neck Neoplasms	hsa-mir-93	0.059051
664	Carcinoma Non-Small-Cell Lung	hsa-mir-142	0.059007
665	Colonic Neoplasms	hsa-mir-196a	0.058983
666	Ovarian Neoplasms	hsa-mir-18b	0.058962
667	Lung Neoplasms	hsa-mir-130a	0.058954
668	Carcinoma Hepatocellular	hsa-mir-367	0.058835
669	Pancreatic Neoplasms	hsa-mir-195	0.058834
670	Carcinoma Hepatocellular	hsa-mir-339	0.058812
671	Lung Neoplasms	hsa-mir-302c	0.058713
672	Carcinoma Non-Small-Cell Lung	hsa-mir-195	0.058667
673	Head and Neck Neoplasms	hsa-mir-127	0.058562
674	Colonic Neoplasms	hsa-mir-181a	0.058511
675	Carcinoma Renal Cell	hsa-mir-132	0.058454
676	Carcinoma Non-Small-Cell Lung	hsa-mir-20b	0.058436
677	Head and Neck Neoplasms	hsa-mir-132	0.058345
678	Carcinoma Squamous Cell	hsa-mir-29a	0.058336
679	Glioblastoma	hsa-let-7e	0.05826
680	Urinary Bladder Neoplasms	hsa-mir-25	0.058246
681	Colorectal Neoplasms	hsa-mir-204	0.058223
682	Ovarian Neoplasms	hsa-mir-195	0.058212
683	Lung Neoplasms	hsa-mir-373	0.05821
684	Carcinoma Non-Small-Cell Lung	hsa-mir-18b	0.058195
685	Glioblastoma	hsa-mir-223	0.058182
686	Colonic Neoplasms	hsa-mir-203	0.058171
687	Pancreatic Neoplasms	hsa-mir-30d	0.058167
688	Head and Neck Neoplasms	hsa-mir-196a	0.058147
689	Glioma	hsa-mir-126	0.058066
690	Head and Neck Neoplasms	hsa-mir-24	0.058018
691	Head and Neck Neoplasms	hsa-mir-30c	0.058002
692	Lung Neoplasms	hsa-mir-296	0.057958
693	Carcinoma Hepatocellular	hsa-mir-215	0.057944
694	Stomach Neoplasms	hsa-mir-98	0.057905
695	Carcinoma Renal Cell	hsa-mir-181a	0.057841
696	Head and Neck Neoplasms	hsa-mir-10b	0.057836
697	Glioblastoma	hsa-let-7f	0.057754
698	Breast Neoplasms	hsa-mir-98	0.057751
699	Carcinoma Squamous Cell	hsa-let-7f	0.057745
700	Prostatic Neoplasms	hsa-mir-20b	0.057725
701	Prostatic Neoplasms	hsa-mir-150	0.057713
702	Esophageal Neoplasms	hsa-mir-7	0.05767
703	Lung Neoplasms	hsa-mir-302a	0.057615
704	Glioma	hsa-let-7b	0.057456
705	Carcinoma Hepatocellular	hsa-mir-204	0.05745
706	Stomach Neoplasms	hsa-mir-23b	0.057415
707	Prostatic Neoplasms	hsa-mir-18b	0.0574
708	Prostatic Neoplasms	hsa-mir-30b	0.057373
709	Carcinoma Renal Cell	hsa-mir-24	0.05735
710	Head and Neck Neoplasms	hsa-mir-106a	0.057244
711	Colonic Neoplasms	hsa-mir-150	0.057216
712	Carcinoma Non-Small-Cell Lung	hsa-mir-192	0.057215
713	Pancreatic Neoplasms	hsa-mir-30a	0.05718
714	Heart Failure	hsa-mir-20a	0.057145
715	Colorectal Neoplasms	hsa-mir-98	0.057075
716	Prostatic Neoplasms	hsa-mir-142	0.057072
717	Melanoma	hsa-mir-181b	0.057049
718	Glioblastoma	hsa-let-7i	0.057023
719	Carcinoma Renal Cell	hsa-mir-106a	0.057001
720	Glioma	hsa-let-7d	0.05699
721	Esophageal Neoplasms	hsa-mir-191	0.056932
722	Glioma	hsa-mir-29b	0.056899
723	Stomach Neoplasms	hsa-mir-520b	0.0566
724	Carcinoma Hepatocellular	hsa-mir-23b	0.056584
725	Carcinoma Squamous Cell	hsa-mir-200a	0.056577
726	Breast Neoplasms	hsa-mir-372	0.056535
727	Ovarian Neoplasms	hsa-mir-15b	0.056533
728	Glioma	hsa-mir-199a	0.056496
729	Glioblastoma	hsa-mir-106b	0.056495
730	Glioma	hsa-let-7c	0.056462
731	Melanoma	hsa-mir-101	0.056442
732	Glioblastoma	hsa-mir-200a	0.056433
733	Colorectal Neoplasms	hsa-mir-23b	0.056377
734	Esophageal Neoplasms	hsa-mir-142	0.056295
735	Urinary Bladder Neoplasms	hsa-mir-30c	0.05629
736	Ovarian Neoplasms	hsa-mir-199b	0.056285
737	Esophageal Neoplasms	hsa-mir-20b	0.056275
738	Esophageal Neoplasms	hsa-mir-18b	0.056234
739	Breast Neoplasms	hsa-mir-32	0.056192
740	Esophageal Neoplasms	hsa-mir-195	0.056156
741	Urinary Bladder Neoplasms	hsa-mir-132	0.056066
742	Adrenocortical Carcinoma	hsa-mir-20a	0.056059
743	Stomach Neoplasms	hsa-mir-338	0.056041
744	Lung Neoplasms	hsa-mir-204	0.056033
745	Carcinoma Hepatocellular	hsa-mir-32	0.055978
746	Lung Neoplasms	hsa-mir-367	0.055901
747	Pancreatic Neoplasms	hsa-mir-302b	0.055807
748	Urinary Bladder Neoplasms	hsa-mir-181a	0.055793
749	Glioblastoma	hsa-mir-34c	0.055786
750	Glioma	hsa-mir-29a	0.05571
751	Colonic Neoplasms	hsa-mir-7	0.055677
752	Lung Neoplasms	hsa-mir-339	0.05556
753	Carcinoma Non-Small-Cell Lung	hsa-mir-194	0.055549
754	Melanoma	hsa-mir-29c	0.055509
755	Colorectal Neoplasms	hsa-mir-32	0.05549
756	Stomach Neoplasms	hsa-mir-99b	0.055484
757	Glioma	hsa-mir-146a	0.055468
758	Urinary Bladder Neoplasms	hsa-mir-106a	0.055354
759	Lung Neoplasms	hsa-mir-23b	0.055296
760	Carcinoma Renal Cell	hsa-mir-20b	0.055294
761	Heart Failure	hsa-mir-34a	0.055284
762	Head and Neck Neoplasms	hsa-mir-150	0.055245
763	Prostatic Neoplasms	hsa-mir-199b	0.055241
764	Adrenocortical Carcinoma	hsa-mir-18a	0.055193
765	Colonic Neoplasms	hsa-mir-27a	0.055161
766	Carcinoma Non-Small-Cell Lung	hsa-mir-26a	0.055136
767	Carcinoma Hepatocellular	hsa-mir-302d	0.055133
768	Stomach Neoplasms	hsa-mir-151	0.055131
769	Carcinoma Squamous Cell	hsa-mir-146b	0.055067
770	Breast Neoplasms	hsa-mir-99b	0.05506
771	Esophageal Neoplasms	hsa-mir-30d	0.055057
772	Glioma	hsa-let-7e	0.055047
773	Prostatic Neoplasms	hsa-mir-302b	0.055019
774	Colonic Neoplasms	hsa-mir-195	0.055016
775	Carcinoma Non-Small-Cell Lung	hsa-mir-302b	0.054992
776	Prostatic Neoplasms	hsa-mir-192	0.054902
777	Breast Neoplasms	hsa-mir-151	0.054879
778	Carcinoma Renal Cell	hsa-mir-191	0.054848
779	Carcinoma Hepatocellular	hsa-mir-151	0.054806
780	Melanoma	hsa-mir-10b	0.054797
781	Carcinoma Renal Cell	hsa-mir-18b	0.054762
782	Glioma	hsa-let-7f	0.054761
783	Stomach Neoplasms	hsa-mir-153	0.054742
784	Glioma	hsa-mir-223	0.054727
785	Adrenocortical Carcinoma	hsa-mir-34a	0.054722
786	Carcinoma Renal Cell	hsa-mir-30b	0.054722
787	Melanoma	hsa-mir-127	0.054716
788	Colorectal Neoplasms	hsa-mir-302d	0.054708
789	Esophageal Neoplasms	hsa-mir-182	0.054688
790	Colorectal Neoplasms	hsa-mir-520b	0.054668
791	Adrenocortical Carcinoma	hsa-mir-19b	0.054657
792	Melanoma	hsa-mir-30c	0.054645
793	Head and Neck Neoplasms	hsa-mir-20b	0.05462
794	Colonic Neoplasms	hsa-mir-20b	0.054605
795	Lung Neoplasms	hsa-mir-215	0.054559
796	Head and Neck Neoplasms	hsa-mir-27a	0.054472
797	Glioblastoma	hsa-mir-125a	0.05445
798	Colonic Neoplasms	hsa-mir-18b	0.054418
799	Glioblastoma	hsa-let-7g	0.054352
800	Pancreatic Neoplasms	hsa-mir-92b	0.054287
801	Colonic Neoplasms	hsa-mir-30b	0.054272
802	Esophageal Neoplasms	hsa-mir-199b	0.054262
803	Prostatic Neoplasms	hsa-mir-30a	0.05425
804	Esophageal Neoplasms	hsa-mir-30a	0.054191
805	Head and Neck Neoplasms	hsa-mir-191	0.054165
806	Carcinoma Squamous Cell	hsa-let-7g	0.054116
807	Thyroid Neoplasms	hsa-mir-17	0.053969
808	Glioma	hsa-let-7i	0.053961
809	Medulloblastoma	hsa-mir-155	0.053908
810	Melanoma	hsa-mir-24	0.053903
811	Colorectal Neoplasms	hsa-mir-99b	0.053895
812	Melanoma	hsa-mir-132	0.053886
813	Glioma	hsa-mir-200a	0.053861
814	Endometrial Neoplasms	hsa-mir-17	0.053781
815	Carcinoma Non-Small-Cell Lung	hsa-mir-22	0.053745
816	Carcinoma Hepatocellular	hsa-mir-153	0.053693
817	Glioblastoma	hsa-mir-34b	0.053653
818	Head and Neck Neoplasms	hsa-mir-30b	0.053636
819	Pancreatic Neoplasms	hsa-mir-30e	0.05362
820	Esophageal Neoplasms	hsa-mir-194	0.05355
821	Pancreatic Neoplasms	hsa-mir-302c	0.053536
822	Thyroid Neoplasms	hsa-mir-20a	0.053526
823	Carcinoma Squamous Cell	hsa-mir-141	0.053517
824	Endometrial Neoplasms	hsa-mir-145	0.053461
825	Colonic Neoplasms	hsa-mir-30d	0.053439
826	Endometrial Neoplasms	hsa-mir-20a	0.053404
827	Stomach Neoplasms	hsa-mir-488	0.053385
828	Ovarian Neoplasms	hsa-mir-373	0.053372
829	Carcinoma Hepatocellular	hsa-mir-95	0.053369
830	Glioblastoma	hsa-mir-141	0.053355
831	Colorectal Neoplasms	hsa-mir-153	0.053332
832	Esophageal Neoplasms	hsa-mir-302b	0.053327
833	Carcinoma Non-Small-Cell Lung	hsa-mir-107	0.053312
834	Glioblastoma	hsa-mir-214	0.053289
835	Prostatic Neoplasms	hsa-mir-302c	0.053185
836	Stomach Neoplasms	hsa-mir-451	0.053172
837	Pancreatic Neoplasms	hsa-mir-130a	0.05316
838	Thyroid Neoplasms	hsa-mir-145	0.053137
839	Adrenocortical Carcinoma	hsa-mir-21	0.053122
840	Lung Neoplasms	hsa-mir-372	0.053117
841	Carcinoma Renal Cell	hsa-mir-135b	0.053102
842	Breast Neoplasms	hsa-mir-196b	0.053088
843	Glioblastoma	hsa-mir-200c	0.053081
844	Esophageal Neoplasms	hsa-mir-15b	0.053052
845	Pancreatic Neoplasms	hsa-mir-373	0.053043
846	Carcinoma Renal Cell	hsa-mir-182	0.053019
847	Carcinoma Non-Small-Cell Lung	hsa-mir-92b	0.053008
848	Pancreatic Neoplasms	hsa-mir-219	0.053005
849	Glioma	hsa-mir-34c	0.052984
850	Head and Neck Neoplasms	hsa-mir-30d	0.052981
851	Carcinoma Non-Small-Cell Lung	hsa-mir-302c	0.052946
852	Adrenocortical Carcinoma	hsa-mir-19a	0.052908
853	Ovarian Neoplasms	hsa-mir-107	0.052897
854	Prostatic Neoplasms	hsa-mir-92b	0.052891
855	Carcinoma Hepatocellular	hsa-mir-451	0.052828
856	Pancreatic Neoplasms	hsa-mir-22	0.052828
857	Colorectal Neoplasms	hsa-mir-151	0.052817
858	Ovarian Neoplasms	hsa-mir-26a	0.052814
859	Carcinoma Hepatocellular	hsa-mir-196b	0.052809
860	Breast Neoplasms	hsa-mir-95	0.052751
861	Thyroid Neoplasms	hsa-mir-18a	0.052742
862	Pancreatic Neoplasms	hsa-mir-302a	0.052727
863	Carcinoma Renal Cell	hsa-mir-194	0.052719
864	Carcinoma Non-Small-Cell Lung	hsa-mir-373	0.052694
865	Glioblastoma	hsa-mir-1	0.052686
866	Colonic Neoplasms	hsa-mir-183	0.052671
867	Urinary Bladder Neoplasms	hsa-mir-20b	0.052657
868	Colorectal Neoplasms	hsa-mir-196b	0.052644
869	Colonic Neoplasms	hsa-mir-135b	0.052634
870	Endometrial Neoplasms	hsa-mir-18a	0.052593
871	Carcinoma Hepatocellular	hsa-mir-488	0.052591
872	Carcinoma Non-Small-Cell Lung	hsa-mir-224	0.05259
873	Urinary Bladder Neoplasms	hsa-mir-150	0.052504
874	Urinary Bladder Neoplasms	hsa-mir-191	0.052455
875	Stomach Neoplasms	hsa-mir-383	0.052449
876	Carcinoma Non-Small-Cell Lung	hsa-mir-219	0.052323
877	Colonic Neoplasms	hsa-mir-182	0.052307
878	Breast Neoplasms	hsa-mir-451	0.052266
879	Head and Neck Neoplasms	hsa-mir-183	0.052251
880	Colonic Neoplasms	hsa-mir-199b	0.052251
881	Thyroid Neoplasms	hsa-mir-34a	0.052201
882	Carcinoma Non-Small-Cell Lung	hsa-mir-31	0.052174
883	Colonic Neoplasms	hsa-mir-100	0.052146
884	Carcinoma Renal Cell	hsa-mir-183	0.052142
885	Carcinoma Hepatocellular	hsa-mir-193b	0.05214
886	Head and Neck Neoplasms	hsa-mir-182	0.052136
887	Carcinoma Renal Cell	hsa-mir-30a	0.05207
888	Carcinoma Renal Cell	hsa-mir-15b	0.052017
889	Carcinoma Hepatocellular	hsa-mir-206	0.052006
890	Endometrial Neoplasms	hsa-mir-34a	0.05199
891	Head and Neck Neoplasms	hsa-mir-135b	0.051986
892	Carcinoma Non-Small-Cell Lung	hsa-mir-302a	0.05197
893	Urinary Bladder Neoplasms	hsa-mir-18b	0.051966
894	Endometrial Neoplasms	hsa-mir-19b	0.051963
895	Colonic Neoplasms	hsa-mir-15b	0.051944
896	Carcinoma Non-Small-Cell Lung	hsa-mir-296	0.051942
897	Prostatic Neoplasms	hsa-mir-302a	0.051938
898	Urinary Bladder Neoplasms	hsa-mir-30d	0.051802
899	Urinary Bladder Neoplasms	hsa-mir-30b	0.051797
900	Glioma	hsa-mir-15a	0.051796
901	Thyroid Neoplasms	hsa-mir-19b	0.051794
902	Prostatic Neoplasms	hsa-mir-219	0.051787
903	Colonic Neoplasms	hsa-mir-148a	0.051772
904	Head and Neck Neoplasms	hsa-mir-15b	0.051761
905	Carcinoma Hepatocellular	hsa-mir-383	0.051747
906	Prostatic Neoplasms	hsa-mir-30e	0.051717
907	Medulloblastoma	hsa-let-7a	0.051711
908	Esophageal Neoplasms	hsa-mir-92b	0.051693
909	Carcinoma Renal Cell	hsa-mir-192	0.051674
910	Lung Neoplasms	hsa-mir-302d	0.051669
911	Colorectal Neoplasms	hsa-mir-193b	0.051625
912	Carcinoma	hsa-mir-17	0.051621
913	Carcinoma Non-Small-Cell Lung	hsa-mir-204	0.051585
914	Head and Neck Neoplasms	hsa-mir-199b	0.051575
915	Glioma	hsa-let-7g	0.051546
916	Esophageal Neoplasms	hsa-mir-302c	0.051543
917	Ovarian Neoplasms	hsa-mir-204	0.051511
918	Esophageal Neoplasms	hsa-mir-107	0.051368
919	Lung Neoplasms	hsa-mir-520b	0.051359
920	Head and Neck Neoplasms	hsa-mir-30a	0.051351
921	Colorectal Neoplasms	hsa-mir-488	0.051268
922	Glioma	hsa-mir-125a	0.051225
923	Adenocarcinoma	hsa-mir-18a	0.05121
924	Head and Neck Neoplasms	hsa-mir-192	0.051202
925	Uterine Cervical Neoplasms	hsa-mir-18a	0.051192
926	Thyroid Neoplasms	hsa-let-7a	0.051191
927	Stomach Neoplasms	hsa-mir-10a	0.05117
928	Carcinoma Renal Cell	hsa-mir-92b	0.051159
929	Colonic Neoplasms	hsa-mir-194	0.051122
930	Esophageal Neoplasms	hsa-mir-30e	0.051084
931	Pancreatic Neoplasms	hsa-mir-367	0.051059
932	Glioma	hsa-mir-34b	0.051058
933	Adrenocortical Carcinoma	hsa-mir-221	0.051055
934	Lung Neoplasms	hsa-mir-99b	0.051024
935	Head and Neck Neoplasms	hsa-mir-194	0.05097
936	Prostatic Neoplasms	hsa-mir-367	0.050923
937	Colorectal Neoplasms	hsa-mir-451	0.05086
938	Pancreatic Neoplasms	hsa-mir-339	0.050827
939	Adrenocortical Carcinoma	hsa-mir-92a	0.050782
940	Carcinoma Non-Small-Cell Lung	hsa-mir-367	0.050771
941	Glioma	hsa-mir-141	0.050765
942	Lung Neoplasms	hsa-mir-196b	0.050762
943	Colonic Neoplasms	hsa-mir-92b	0.050743
944	Carcinoma Non-Small-Cell Lung	hsa-mir-23b	0.050698
945	Head and Neck Neoplasms	hsa-mir-148a	0.050688
946	Heart Failure	hsa-mir-221	0.050675
947	Thyroid Neoplasms	hsa-mir-19a	0.050652
948	Colorectal Neoplasms	hsa-mir-383	0.050642
949	Endometrial Neoplasms	hsa-mir-19a	0.050623
950	Glioblastoma	hsa-mir-93	0.050623
951	Esophageal Neoplasms	hsa-mir-373	0.050605
952	Pancreatic Neoplasms	hsa-mir-135a	0.050574
953	Carcinoma Renal Cell	hsa-mir-148a	0.05057
954	Urinary Bladder Neoplasms	hsa-mir-194	0.050566
955	Medulloblastoma	hsa-mir-200b	0.05055
956	Carcinoma Non-Small-Cell Lung	hsa-mir-339	0.050541
957	Lung Neoplasms	hsa-mir-193b	0.050533
958	Heart Failure	hsa-let-7i	0.050525
959	Medulloblastoma	hsa-mir-221	0.050515
960	Carcinoma	hsa-mir-18a	0.050513
961	Adrenocortical Carcinoma	hsa-mir-199a	0.050479
962	Heart Failure	hsa-mir-125b	0.050463
963	Heart Failure	hsa-mir-200b	0.050419
964	Prostatic Neoplasms	hsa-mir-339	0.05041
965	Melanoma	hsa-mir-150	0.050387
966	Adrenocortical Carcinoma	hsa-let-7e	0.05037
967	Glioma	hsa-mir-200c	0.050351
968	Breast Neoplasms	hsa-mir-130b	0.050349
969	Carcinoma Squamous Cell	hsa-mir-25	0.050345
970	Carcinoma Renal Cell	hsa-mir-30e	0.050219
971	Pancreatic Neoplasms	hsa-mir-215	0.050212
972	Glioma	hsa-mir-1	0.050209
973	Carcinoma Squamous Cell	hsa-mir-93	0.050199
974	Prostatic Neoplasms	hsa-mir-215	0.05019
975	Adenocarcinoma	hsa-mir-19b	0.050153
976	Esophageal Neoplasms	hsa-mir-219	0.050142
977	Melanoma	hsa-mir-27a	0.050096
978	Stomach Neoplasms	hsa-mir-28	0.050061
979	Pancreatic Neoplasms	hsa-mir-98	0.050056
980	Lung Neoplasms	hsa-mir-153	0.049999
981	Glioblastoma	hsa-mir-429	0.049987
982	Glioblastoma	hsa-mir-127	0.049953
983	Colorectal Neoplasms	hsa-mir-10a	0.049946
984	Endometrial Neoplasms	hsa-mir-126	0.04994
985	Adenocarcinoma	hsa-mir-34a	0.049927
986	Esophageal Neoplasms	hsa-mir-224	0.049872
987	Carcinoma Renal Cell	hsa-mir-296	0.049857
988	Pancreatic Neoplasms	hsa-mir-23b	0.04984
989	Ovarian Neoplasms	hsa-mir-23b	0.049823
990	Gastrointestinal Neoplasms	hsa-mir-17	0.049802
991	Colonic Neoplasms	hsa-mir-26a	0.049801
992	Carcinoma Non-Small-Cell Lung	hsa-mir-215	0.049795
993	Colonic Neoplasms	hsa-mir-30e	0.049791
994	Head and Neck Neoplasms	hsa-mir-92b	0.049772
995	Carcinoma Squamous Cell	hsa-mir-429	0.049754
996	Medulloblastoma	hsa-let-7b	0.049702
997	Adrenocortical Carcinoma	hsa-mir-223	0.049691
998	Glioblastoma	hsa-mir-24	0.04967
999	Carcinoma Renal Cell	hsa-mir-130a	0.04965
1000	Colorectal Neoplasms	hsa-mir-130b	0.049646
1001	Ovarian Neoplasms	hsa-mir-98	0.049646
1002	Ovarian Neoplasms	hsa-mir-135a	0.049643
1003	Thyroid Neoplasms	hsa-let-7b	0.049641
1004	Carcinoma Renal Cell	hsa-mir-302a	0.049596
1005	Carcinoma Hepatocellular	hsa-mir-27b	0.049559
1006	Pancreatic Neoplasms	hsa-mir-335	0.049531
1007	Carcinoma	hsa-mir-19b	0.049471
1008	Medulloblastoma	hsa-mir-199a	0.04946
1009	Carcinoma Squamous Cell	hsa-mir-132	0.049453
1010	Colonic Neoplasms	hsa-mir-302c	0.04941
1011	Colonic Neoplasms	hsa-mir-373	0.049391
1012	Adrenocortical Carcinoma	hsa-mir-29b	0.049382
1013	Carcinoma Non-Small-Cell Lung	hsa-mir-335	0.049382
1014	Urinary Bladder Neoplasms	hsa-mir-302b	0.049315
1015	Gastrointestinal Neoplasms	hsa-mir-20a	0.049302
1016	Carcinoma Renal Cell	hsa-mir-373	0.049299
1017	Glioma	hsa-mir-101	0.049273
1018	Prostatic Neoplasms	hsa-mir-135a	0.049264
1019	Heart Failure	hsa-mir-146a	0.049162
1020	Carcinoma Renal Cell	hsa-mir-22	0.049148
1021	Carcinoma Squamous Cell	hsa-mir-127	0.049131
1022	Medulloblastoma	hsa-let-7d	0.049128
1023	Medulloblastoma	hsa-mir-29b	0.049114
1024	Esophageal Neoplasms	hsa-mir-367	0.04909
1025	Carcinoma Hepatocellular	hsa-mir-137	0.04908
1026	Adrenocortical Carcinoma	hsa-let-7f	0.049075
1027	Breast Neoplasms	hsa-mir-186	0.049064
1028	Adenocarcinoma	hsa-mir-19a	0.049044
1029	Glioma	hsa-mir-25	0.048997
1030	Glioblastoma	hsa-mir-133a	0.048991
1031	Uterine Cervical Neoplasms	hsa-let-7a	0.048965
1032	Head and Neck Neoplasms	hsa-mir-30e	0.048934
1033	Carcinoma Hepatocellular	hsa-mir-28	0.048932
1034	Pancreatic Neoplasms	hsa-mir-372	0.048928
1035	Stomach Neoplasms	hsa-mir-452	0.048928
1036	Glioblastoma	hsa-mir-132	0.048922
1037	Carcinoma Hepatocellular	hsa-mir-186	0.048904
1038	Esophageal Neoplasms	hsa-mir-339	0.048881
1039	Medulloblastoma	hsa-let-7c	0.04888
1040	Carcinoma Non-Small-Cell Lung	hsa-mir-32	0.048864
1041	Carcinoma Squamous Cell	hsa-mir-196a	0.048857
1042	Colonic Neoplasms	hsa-mir-130a	0.048834
1043	Esophageal Neoplasms	hsa-mir-204	0.048832
1044	Head and Neck Neoplasms	hsa-mir-26a	0.04881
1045	Thyroid Neoplasms	hsa-let-7c	0.048776
1046	Breast Neoplasms	hsa-mir-28	0.048762
1047	Gastrointestinal Neoplasms	hsa-mir-145	0.048761
1048	Ovarian Neoplasms	hsa-mir-372	0.048743
1049	Head and Neck Neoplasms	hsa-mir-22	0.048725
1050	Glioblastoma	hsa-mir-203	0.048702
1051	Adrenocortical Carcinoma	hsa-let-7i	0.048698
1052	Thyroid Neoplasms	hsa-let-7d	0.048645
1053	Glioma	hsa-mir-205	0.048644
1054	Leukemia Myeloid Acute	hsa-mir-21	0.048634
1055	Colonic Neoplasms	hsa-mir-302a	0.04863
1056	Heart Failure	hsa-mir-9	0.048628
1057	Medulloblastoma	hsa-mir-16	0.048562
1058	Colonic Neoplasms	hsa-mir-219	0.048507
1059	Adrenocortical Carcinoma	hsa-mir-200a	0.048488
1060	Gastrointestinal Neoplasms	hsa-mir-18a	0.048461
1061	Endometrial Neoplasms	hsa-mir-221	0.048455
1062	Urinary Bladder Neoplasms	hsa-mir-30a	0.048444
1063	Carcinoma	hsa-mir-19a	0.048431
1064	Heart Failure	hsa-mir-214	0.048404
1065	Glioma	hsa-mir-29c	0.048404
1066	Urinary Bladder Neoplasms	hsa-mir-92b	0.048394
1067	Endometrial Neoplasms	hsa-mir-199a	0.048388
1068	Esophageal Neoplasms	hsa-mir-135a	0.048363
1069	Gastrointestinal Neoplasms	hsa-mir-155	0.048349
1070	Carcinoma Squamous Cell	hsa-mir-30c	0.048318
1071	Esophageal Neoplasms	hsa-mir-215	0.048302
1072	Heart Failure	hsa-mir-222	0.048297
1073	Carcinoma Non-Small-Cell Lung	hsa-mir-372	0.04828
1074	Glioblastoma	hsa-mir-196a	0.048255
1075	Carcinoma Renal Cell	hsa-mir-107	0.048244
1076	Adrenocortical Carcinoma	hsa-mir-29a	0.048236
1077	Head and Neck Neoplasms	hsa-mir-373	0.048227
1078	Head and Neck Neoplasms	hsa-mir-219	0.048137
1079	Thyroid Neoplasms	hsa-mir-199a	0.048137
1080	Lung Neoplasms	hsa-mir-10a	0.048131
1081	Heart Failure	hsa-let-7g	0.048129
1082	Carcinoma Squamous Cell	hsa-mir-7	0.0481
1083	Carcinoma Hepatocellular	hsa-mir-452	0.048087
1084	Melanoma	hsa-mir-199b	0.04807
1085	Medulloblastoma	hsa-mir-29a	0.048046
1086	Carcinoma Squamous Cell	hsa-mir-150	0.047966
1087	Urinary Bladder Neoplasms	hsa-mir-148a	0.047956
1088	Gastrointestinal Neoplasms	hsa-mir-34a	0.047955
1089	Melanoma	hsa-mir-100	0.04795
1090	Medulloblastoma	hsa-let-7e	0.047947
1091	Adenocarcinoma	hsa-mir-125b	0.047926
1092	Prostatic Neoplasms	hsa-mir-372	0.047924
1093	Uterine Cervical Neoplasms	hsa-mir-200b	0.047918
1094	Stomach Neoplasms	hsa-mir-491	0.047889
1095	Stomach Neoplasms	hsa-mir-299	0.047881
1096	Esophageal Neoplasms	hsa-mir-335	0.047878
1097	Pancreatic Neoplasms	hsa-mir-302d	0.047874
1098	Head and Neck Neoplasms	hsa-mir-296	0.047828
1099	Glioma	hsa-mir-429	0.04782
1100	Carcinoma Renal Cell	hsa-mir-31	0.047717
1101	Gastrointestinal Neoplasms	hsa-mir-19b	0.047664
1102	Esophageal Neoplasms	hsa-mir-23b	0.047663
1103	Carcinoma Hepatocellular	hsa-mir-299	0.047632
1104	Glioma	hsa-mir-210	0.047609
1105	Lung Neoplasms	hsa-mir-151	0.047604
1106	Endometrial Neoplasms	hsa-mir-92a	0.047603
1107	Prostatic Neoplasms	hsa-mir-302d	0.047597
1108	Ovarian Neoplasms	hsa-mir-32	0.047587
1109	Head and Neck Neoplasms	hsa-mir-224	0.047563
1110	Pancreatic Neoplasms	hsa-mir-99b	0.047561
1111	Colonic Neoplasms	hsa-mir-224	0.047518
1112	Colorectal Neoplasms	hsa-mir-452	0.047507
1113	Colonic Neoplasms	hsa-mir-339	0.047475
1114	Urinary Bladder Neoplasms	hsa-mir-302c	0.04745
1115	Breast Neoplasms	hsa-mir-212	0.047449
1116	Prostatic Neoplasms	hsa-mir-338	0.047438
1117	Uterine Cervical Neoplasms	hsa-let-7b	0.047416
1118	Lymphoma	hsa-mir-34a	0.047405
1119	Carcinoma Hepatocellular	hsa-mir-449a	0.047384
1120	Melanoma	hsa-mir-92b	0.047383
1121	Carcinoma Non-Small-Cell Lung	hsa-mir-338	0.047355
1122	Stomach Neoplasms	hsa-mir-198	0.047269
1123	Breast Neoplasms	hsa-mir-449a	0.047239
1124	Breast Neoplasms	hsa-mir-491	0.047214
1125	Thyroid Neoplasms	hsa-mir-29b	0.04721
1126	Stomach Neoplasms	hsa-mir-424	0.047192
1127	Colonic Neoplasms	hsa-mir-367	0.047186
1128	Carcinoma Non-Small-Cell Lung	hsa-mir-206	0.047181
1129	Medulloblastoma	hsa-let-7f	0.047162
1130	Breast Neoplasms	hsa-mir-449b	0.047151
1131	Retinoblastoma	hsa-mir-145	0.047141
1132	Glioma	hsa-mir-127	0.047135
1133	Ovarian Neoplasms	hsa-mir-196b	0.047126
1134	Carcinoma Hepatocellular	hsa-mir-340	0.047093
1135	Esophageal Neoplasms	hsa-mir-372	0.047092
1136	Retinoblastoma	hsa-mir-155	0.047045
1137	Urinary Bladder Neoplasms	hsa-mir-30e	0.047044
1138	Endometrial Neoplasms	hsa-mir-29b	0.047036
1139	Medulloblastoma	hsa-let-7i	0.046972
1140	Carcinoma Renal Cell	hsa-mir-98	0.046951
1141	Esophageal Neoplasms	hsa-mir-32	0.046924
1142	Breast Neoplasms	hsa-mir-198	0.046913
1143	Medulloblastoma	hsa-mir-222	0.046913
1144	Heart Failure	hsa-mir-200a	0.046906
1145	Endometrial Neoplasms	hsa-mir-146a	0.046902
1146	Thyroid Neoplasms	hsa-mir-223	0.046891
1147	Lung Neoplasms	hsa-mir-130b	0.046883
1148	Medulloblastoma	hsa-mir-200a	0.046877
1149	Carcinoma Non-Small-Cell Lung	hsa-mir-99b	0.046874
1150	Gastrointestinal Neoplasms	hsa-mir-21	0.046862
1151	Urinary Bladder Neoplasms	hsa-mir-219	0.046858
1152	Ovarian Neoplasms	hsa-mir-206	0.04685
1153	Colorectal Neoplasms	hsa-mir-212	0.04685
1154	Colonic Neoplasms	hsa-mir-135a	0.046837
1155	Urinary Bladder Neoplasms	hsa-mir-373	0.046836
1156	Glioma	hsa-mir-133a	0.046791
1157	Endometrial Neoplasms	hsa-mir-223	0.046751
1158	Stomach Neoplasms	hsa-mir-99a	0.046736
1159	Thyroid Neoplasms	hsa-let-7f	0.046728
1160	Head and Neck Neoplasms	hsa-mir-367	0.046721
1161	Lung Neoplasms	hsa-mir-488	0.04672
1162	Melanoma	hsa-mir-192	0.046689
1163	Lymphoma	hsa-mir-145	0.046681
1164	Urinary Bladder Neoplasms	hsa-mir-302a	0.046663
1165	Gastrointestinal Neoplasms	hsa-mir-19a	0.046609
1166	Head and Neck Neoplasms	hsa-mir-339	0.04659
1167	Leukemia Myeloid Acute	hsa-mir-16	0.046582
1168	Carcinoma Non-Small-Cell Lung	hsa-mir-302d	0.046563
1169	Carcinoma	hsa-mir-92a	0.046551
1170	Colonic Neoplasms	hsa-mir-215	0.04654
1171	Endometrial Neoplasms	hsa-mir-16	0.046521
1172	Urinary Bladder Neoplasms	hsa-mir-26a	0.0465
1173	Glioblastoma	hsa-mir-18b	0.046497
1174	Uterine Cervical Neoplasms	hsa-let-7d	0.046454
1175	Urinary Bladder Neoplasms	hsa-mir-130a	0.046415
1176	Uterine Cervical Neoplasms	hsa-mir-199a	0.046405
1177	Uterine Cervical Neoplasms	hsa-mir-92a	0.046403
1178	Colonic Neoplasms	hsa-mir-98	0.0464
1179	Thyroid Neoplasms	hsa-mir-16	0.046379
1180	Carcinoma Hepatocellular	hsa-mir-424	0.046379
1181	Uterine Cervical Neoplasms	hsa-let-7c	0.046374
1182	Breast Neoplasms	hsa-mir-99a	0.046362
1183	Colonic Neoplasms	hsa-mir-204	0.046351
1184	Pancreatic Neoplasms	hsa-mir-520b	0.046332
1185	Ovarian Neoplasms	hsa-mir-124	0.04633
1186	Thyroid Neoplasms	hsa-let-7i	0.046299
1187	Lung Neoplasms	hsa-mir-383	0.046298
1188	Glioma	hsa-mir-132	0.046293
1189	Adrenocortical Carcinoma	hsa-mir-9	0.046291
1190	Endometrial Neoplasms	hsa-mir-29a	0.046272
1191	Pancreatic Neoplasms	hsa-mir-153	0.04627
1192	Heart Failure	hsa-mir-146b	0.046266
1193	Glioblastoma	hsa-mir-150	0.046255
1194	Medulloblastoma	hsa-mir-106b	0.046252
1195	Carcinoma Non-Small-Cell Lung	hsa-mir-196b	0.046201
1196	Carcinoma Hepatocellular	hsa-mir-516a	0.046197
1197	Heart Failure	hsa-mir-143	0.046143
1198	Glioma	hsa-mir-203	0.046135
1199	Esophageal Neoplasms	hsa-mir-302d	0.046126
1200	Thyroid Neoplasms	hsa-mir-29a	0.046126
1201	Glioma	hsa-mir-30c	0.046108
1202	Carcinoma Hepatocellular	hsa-mir-516b	0.046104
1203	Colorectal Neoplasms	hsa-mir-449a	0.046061
1204	Stomach Neoplasms	hsa-mir-181d	0.046031
1205	Leukemia Myeloid Acute	hsa-mir-200b	0.04601
1206	Breast Neoplasms	hsa-mir-424	0.045996
1207	Pancreatic Neoplasms	hsa-mir-206	0.045988
1208	Esophageal Neoplasms	hsa-mir-338	0.045987
1209	Urinary Bladder Neoplasms	hsa-mir-22	0.045971
1210	Pancreatic Neoplasms	hsa-mir-193b	0.045969
1211	Colorectal Neoplasms	hsa-mir-424	0.045943
1212	Adrenocortical Carcinoma	hsa-let-7g	0.045927
1213	Adenocarcinoma	hsa-let-7b	0.045912
1214	Adrenocortical Carcinoma	hsa-mir-34c	0.045904
1215	Medulloblastoma	hsa-mir-34c	0.045878
1216	Endometriosis	hsa-mir-18a	0.045877
1217	Head and Neck Neoplasms	hsa-mir-215	0.045859
1218	Colorectal Neoplasms	hsa-mir-449b	0.045815
1219	Carcinoma Renal Cell	hsa-mir-302d	0.045795
1220	Prostatic Neoplasms	hsa-mir-520b	0.045789
1221	Gastrointestinal Neoplasms	hsa-let-7b	0.045768
1222	Lymphoma	hsa-mir-125b	0.045765
1223	Lung Neoplasms	hsa-mir-451	0.04575
1224	Head and Neck Neoplasms	hsa-mir-23b	0.045739
1225	Melanoma	hsa-mir-373	0.045716
1226	Heart Failure	hsa-mir-15a	0.045716
1227	Urinary Bladder Neoplasms	hsa-mir-339	0.045714
1228	Endometriosis	hsa-mir-19b	0.045712
1229	Glioblastoma	hsa-mir-191	0.045702
1230	Medulloblastoma	hsa-mir-146b	0.045698
1231	Retinoblastoma	hsa-mir-21	0.045692
1232	Colorectal Neoplasms	hsa-mir-299	0.045661
1233	Head and Neck Neoplasms	hsa-mir-98	0.04566
1234	Urinary Bladder Neoplasms	hsa-mir-204	0.045656
1235	Adrenocortical Carcinoma	hsa-mir-146b	0.045652
1236	Ovarian Neoplasms	hsa-mir-520b	0.045652
1237	Colorectal Neoplasms	hsa-mir-198	0.045622
1238	Carcinoma Renal Cell	hsa-mir-372	0.045617
1239	Urinary Bladder Neoplasms	hsa-mir-367	0.045609
1240	Carcinoma	hsa-mir-126	0.045605
1241	Adrenocortical Carcinoma	hsa-mir-141	0.045582
1242	Gastrointestinal Neoplasms	hsa-mir-125b	0.045579
1243	Colonic Neoplasms	hsa-mir-335	0.045578
1244	Head and Neck Neoplasms	hsa-mir-335	0.045577
1245	Head and Neck Neoplasms	hsa-mir-135a	0.045561
1246	Lung Neoplasms	hsa-mir-28	0.045542
1247	Breast Neoplasms	hsa-mir-181d	0.045531
1248	Leukemia Myeloid Acute	hsa-mir-199a	0.045525
1249	Carcinoma Non-Small-Cell Lung	hsa-mir-95	0.045519
1250	Glioblastoma	hsa-mir-30b	0.045515
1251	Glioblastoma	hsa-mir-27a	0.045514
1252	Colonic Neoplasms	hsa-mir-372	0.045506
1253	Endometriosis	hsa-mir-155	0.045448
1254	Carcinoma Squamous Cell	hsa-mir-191	0.045395
1255	Heart Failure	hsa-mir-141	0.045382
1256	Carcinoma Renal Cell	hsa-mir-338	0.045373
1257	Adenocarcinoma	hsa-let-7d	0.045365
1258	Leukemia	hsa-mir-155	0.045363
1259	Uterine Cervical Neoplasms	hsa-mir-29b	0.045324
1260	Adrenocortical Carcinoma	hsa-mir-125a	0.045287
1261	Adenocarcinoma	hsa-let-7c	0.045279
1262	Glioblastoma	hsa-mir-30d	0.045279
1263	Prostatic Neoplasms	hsa-mir-151	0.045257
1264	Endometriosis	hsa-mir-34a	0.045205
1265	Esophageal Neoplasms	hsa-mir-520b	0.045204
1266	Uterine Cervical Neoplasms	hsa-let-7e	0.04519
1267	Stomach Neoplasms	hsa-mir-510	0.045146
1268	Carcinoma Non-Small-Cell Lung	hsa-mir-153	0.04514
1269	Gastrointestinal Neoplasms	hsa-let-7c	0.045112
1270	Endometrial Neoplasms	hsa-mir-222	0.045107
1271	Retinoblastoma	hsa-mir-125b	0.045075
1272	Glioblastoma	hsa-mir-135b	0.045061
1273	Digestive System Neoplasms	hsa-mir-17	0.045056
1274	Ovarian Neoplasms	hsa-mir-151	0.045053
1275	Carcinoma Hepatocellular	hsa-mir-149	0.045026
1276	Carcinoma Hepatocellular	hsa-mir-520c	0.044997
1277	Carcinoma Squamous Cell	hsa-mir-30b	0.044993
1278	Urinary Bladder Neoplasms	hsa-mir-215	0.044985
1279	Endometrial Neoplasms	hsa-mir-143	0.044963
1280	Prostatic Neoplasms	hsa-mir-206	0.04495
1281	Carcinoma Renal Cell	hsa-mir-32	0.044937
1282	Endometrial Neoplasms	hsa-mir-34c	0.044895
1283	Carcinoma	hsa-let-7b	0.044894
1284	Gastrointestinal Neoplasms	hsa-let-7d	0.044888
1285	Adenocarcinoma	hsa-mir-199a	0.044869
1286	Melanoma	hsa-mir-130a	0.044843
1287	Carcinoma Hepatocellular	hsa-mir-376c	0.044812
1288	Lung Neoplasms	hsa-mir-139	0.044772
1289	Leukemia	hsa-mir-145	0.044768
1290	Adenocarcinoma	hsa-mir-29b	0.044724
1291	Carcinoma Squamous Cell	hsa-mir-183	0.044685
1292	Uterine Cervical Neoplasms	hsa-mir-223	0.044668
1293	Thyroid Neoplasms	hsa-mir-34c	0.044619
1294	Lymphoma	hsa-let-7a	0.044619
1295	Carcinoma Hepatocellular	hsa-mir-510	0.044612
1296	Glioblastoma	hsa-mir-15b	0.044612
1297	Adrenocortical Carcinoma	hsa-mir-214	0.044611
1298	Adenocarcinoma	hsa-mir-146a	0.044581
1299	Thyroid Neoplasms	hsa-mir-143	0.044576
1300	Digestive System Neoplasms	hsa-mir-20a	0.044571
1301	Pancreatic Neoplasms	hsa-mir-151	0.04455
1302	Pancreatic Neoplasms	hsa-mir-27b	0.04454
1303	Carcinoma Renal Cell	hsa-mir-153	0.044534
1304	Ovarian Neoplasms	hsa-mir-10a	0.04453
1305	Prostatic Neoplasms	hsa-mir-95	0.04451
1306	Heart Failure	hsa-mir-29c	0.044508
1307	Adrenocortical Carcinoma	hsa-mir-15a	0.044501
1308	Uterine Cervical Neoplasms	hsa-mir-29a	0.044495
1309	Esophageal Neoplasms	hsa-mir-206	0.044491
1310	Thyroid Neoplasms	hsa-mir-106b	0.044487
1311	Uterine Cervical Neoplasms	hsa-let-7f	0.044484
1312	Medulloblastoma	hsa-mir-15a	0.044429
1313	Esophageal Neoplasms	hsa-mir-153	0.044409
1314	Gastrointestinal Neoplasms	hsa-mir-92a	0.044402
1315	Carcinoma Renal Cell	hsa-mir-520b	0.0444
1316	Esophageal Neoplasms	hsa-mir-133b	0.044389
1317	Carcinoma	hsa-let-7d	0.044372
1318	Adrenocortical Carcinoma	hsa-mir-34b	0.044366
1319	Glioblastoma	hsa-mir-199b	0.044364
1320	Endometrial Neoplasms	hsa-mir-106b	0.044364
1321	Heart Failure	hsa-mir-181b	0.044348
1322	Carcinoma Squamous Cell	hsa-mir-199b	0.044343
1323	Medulloblastoma	hsa-let-7g	0.044316
1324	Colonic Neoplasms	hsa-mir-338	0.044308
1325	Head and Neck Neoplasms	hsa-mir-372	0.044305
1326	Carcinoma Renal Cell	hsa-mir-196b	0.044297
1327	Lymphoma	hsa-mir-221	0.044291
1328	Medulloblastoma	hsa-mir-214	0.044273
1329	Urinary Bladder Neoplasms	hsa-mir-23b	0.04426
1330	Melanoma	hsa-mir-224	0.044239
1331	Gastrointestinal Neoplasms	hsa-mir-199a	0.044233
1332	Stomach Neoplasms	hsa-mir-301b	0.044214
1333	Carcinoma	hsa-let-7c	0.044209
1334	Digestive System Neoplasms	hsa-mir-155	0.044205
1335	Colorectal Neoplasms	hsa-mir-181d	0.044204
1336	Esophageal Neoplasms	hsa-mir-124	0.044189
1337	Carcinoma Hepatocellular	hsa-mir-663	0.04418
1338	Carcinoma Hepatocellular	hsa-mir-301b	0.044165
1339	Ovarian Neoplasms	hsa-mir-95	0.044162
1340	Heart Failure	hsa-mir-25	0.04416
1341	Endometriosis	hsa-mir-19a	0.044143
1342	Lung Neoplasms	hsa-mir-129	0.044116
1343	Adenocarcinoma	hsa-let-7e	0.044098
1344	Colorectal Neoplasms	hsa-mir-516a	0.044094
1345	Urinary Bladder Neoplasms	hsa-mir-135a	0.044089
1346	Medulloblastoma	hsa-mir-141	0.044088
1347	Retinoblastoma	hsa-mir-221	0.044078
1348	Gastrointestinal Neoplasms	hsa-let-7e	0.044067
1349	Carcinoma Squamous Cell	hsa-mir-15b	0.044055
1350	Esophageal Neoplasms	hsa-mir-151	0.044055
1351	Medulloblastoma	hsa-mir-34b	0.044039
1352	Urinary Bladder Neoplasms	hsa-mir-335	0.043969
1353	Esophageal Neoplasms	hsa-mir-193b	0.043942
1354	Carcinoma	hsa-mir-29b	0.04394
1355	Head and Neck Neoplasms	hsa-mir-32	0.043929
1356	Head and Neck Neoplasms	hsa-mir-338	0.043928
1357	Colonic Neoplasms	hsa-mir-302d	0.043921
1358	Lung Neoplasms	hsa-mir-452	0.043914
1359	Esophageal Neoplasms	hsa-mir-95	0.043886
1360	Head and Neck Neoplasms	hsa-mir-99b	0.043876
1361	Carcinoma	hsa-mir-199a	0.043866
1362	Carcinoma	hsa-mir-146a	0.043853
1363	Uterine Cervical Neoplasms	hsa-let-7i	0.043827
1364	Colorectal Neoplasms	hsa-mir-516b	0.043827
1365	Colorectal Neoplasms	hsa-mir-520c	0.04382
1366	Thyroid Neoplasms	hsa-let-7g	0.043815
1367	Gastrointestinal Neoplasms	hsa-mir-29b	0.043792
1368	Carcinoma Renal Cell	hsa-mir-151	0.043769
1369	Carcinoma Non-Small-Cell Lung	hsa-mir-151	0.043755
1370	Prostatic Neoplasms	hsa-mir-10a	0.043735
1371	Retinoblastoma	hsa-mir-126	0.043723
1372	Urinary Bladder Neoplasms	hsa-mir-98	0.043707
1373	Digestive System Neoplasms	hsa-mir-18a	0.043687
1374	Glioblastoma	hsa-mir-182	0.04367
1375	Pancreatic Neoplasms	hsa-mir-488	0.043642
1376	Glioma	hsa-mir-150	0.043631
1377	Colorectal Neoplasms	hsa-mir-376c	0.043624
1378	Medulloblastoma	hsa-mir-1	0.04361
1379	Pancreatic Neoplasms	hsa-mir-137	0.043608
1380	Stomach Neoplasms	hsa-mir-376a	0.043584
1381	Adrenocortical Carcinoma	hsa-mir-205	0.043567
1382	Colonic Neoplasms	hsa-mir-206	0.043547
1383	Prostatic Neoplasms	hsa-mir-383	0.043537
1384	Gastrointestinal Neoplasms	hsa-mir-223	0.043493
1385	Heart Failure	hsa-mir-93	0.043491
1386	Lung Neoplasms	hsa-mir-99a	0.043482
1387	Pancreatic Neoplasms	hsa-mir-497	0.043472
1388	Uterine Cervical Neoplasms	hsa-mir-222	0.043468
1389	Heart Failure	hsa-mir-101	0.043463
1390	Adenocarcinoma	hsa-mir-29a	0.043455
1391	Medulloblastoma	hsa-mir-101	0.043443
1392	Carcinoma Renal Cell	hsa-mir-193b	0.043439
1393	Ovarian Neoplasms	hsa-mir-27b	0.043434
1394	Digestive System Neoplasms	hsa-mir-145	0.043415
1395	Colonic Neoplasms	hsa-mir-99b	0.043407
1396	Stomach Neoplasms	hsa-mir-663	0.043384
1397	Glioblastoma	hsa-mir-92b	0.043369
1398	Breast Neoplasms	hsa-mir-181c	0.043354
1399	Medulloblastoma	hsa-mir-200c	0.043353
1400	Neoplasms Squamous Cell	hsa-mir-17	0.04335
1401	Adenocarcinoma	hsa-let-7f	0.043332
1402	Gastrointestinal Neoplasms	hsa-let-7f	0.043318
1403	Glioma	hsa-mir-191	0.043304
1404	Carcinoma Squamous Cell	hsa-mir-192	0.043281
1405	Carcinoma Squamous Cell	hsa-mir-135b	0.043276
1406	Head and Neck Neoplasms	hsa-mir-206	0.043266
1407	Endometrial Neoplasms	hsa-mir-125a	0.043251
1408	Carcinoma	hsa-let-7e	0.043247
1409	Adrenocortical Carcinoma	hsa-mir-101	0.043239
1410	Glioma	hsa-mir-30b	0.043236
1411	Colonic Neoplasms	hsa-mir-520b	0.043216
1412	Pancreatic Neoplasms	hsa-mir-383	0.043199
1413	Glioblastoma	hsa-mir-100	0.043197
1414	Adenocarcinoma	hsa-mir-222	0.043187
1415	Carcinoma	hsa-mir-223	0.043166
1416	Carcinoma Hepatocellular	hsa-mir-575	0.043162
1417	Carcinoma Hepatocellular	hsa-mir-658	0.043139
1418	Urinary Bladder Neoplasms	hsa-mir-372	0.043134
1419	Glioma	hsa-mir-142	0.043116
1420	Neoplasms Squamous Cell	hsa-mir-20a	0.043114
1421	Digestive System Neoplasms	hsa-mir-21	0.043113
1422	Uterine Cervical Neoplasms	hsa-mir-106b	0.043092
1423	Lung Neoplasms	hsa-mir-122	0.04309
1424	Lung Neoplasms	hsa-mir-491	0.043064
1425	Head and Neck Neoplasms	hsa-mir-124	0.04306
1426	Retinoblastoma	hsa-mir-200b	0.043058
1427	Endometriosis	hsa-mir-21	0.043052
1428	Digestive System Neoplasms	hsa-mir-19b	0.043047
1429	Colonic Neoplasms	hsa-mir-196b	0.043037
1430	Stomach Neoplasms	hsa-mir-211	0.043005
1431	Digestive System Neoplasms	hsa-mir-34a	0.043003
1432	Carcinoma	hsa-mir-29a	0.042973
1433	Carcinoma Renal Cell	hsa-mir-488	0.042972
1434	Gastrointestinal Neoplasms	hsa-mir-16	0.042949
1435	Adrenocortical Carcinoma	hsa-mir-29c	0.042948
1436	Breast Neoplasms	hsa-mir-376a	0.042929
1437	Endometrial Neoplasms	hsa-mir-34b	0.042907
1438	Gastrointestinal Neoplasms	hsa-mir-29a	0.042894
1439	Lung Neoplasms	hsa-mir-424	0.042885
1440	Thyroid Neoplasms	hsa-mir-125a	0.042856
1441	Stomach Neoplasms	hsa-mir-455	0.042851
1442	Colonic Neoplasms	hsa-mir-124	0.04284
1443	Carcinoma Hepatocellular	hsa-mir-455	0.042827
1444	Pancreatic Neoplasms	hsa-mir-451	0.0428
1445	Lymphoma	hsa-mir-29b	0.0428
1446	Adrenocortical Carcinoma	hsa-mir-181b	0.042794
1447	Adenocarcinoma	hsa-let-7i	0.042788
1448	Adrenocortical Carcinoma	hsa-mir-429	0.042788
1449	Head and Neck Neoplasms	hsa-mir-196b	0.042783
1450	Lymphoma	hsa-let-7b	0.042776
1451	Urinary Bladder Neoplasms	hsa-mir-338	0.042768
1452	Urinary Bladder Neoplasms	hsa-mir-302d	0.042764
1453	Glioblastoma	hsa-mir-194	0.042756
1454	Carcinoma Hepatocellular	hsa-mir-342	0.04275
1455	Ovarian Neoplasms	hsa-mir-137	0.042726
1456	Glioma	hsa-mir-135b	0.04271
1457	Leukemia Myeloid Acute	hsa-mir-34c	0.042696
1458	Thyroid Neoplasms	hsa-mir-214	0.042689
1459	Colorectal Neoplasms	hsa-mir-510	0.042664
1460	Carcinoma Non-Small-Cell Lung	hsa-mir-488	0.042652
1461	Prostatic Neoplasms	hsa-mir-451	0.042648
1462	Urinary Bladder Neoplasms	hsa-mir-32	0.042646
1463	Endometrial Neoplasms	hsa-mir-214	0.042617
1464	Gastrointestinal Neoplasms	hsa-let-7i	0.042602
1465	Carcinoma	hsa-let-7f	0.042599
1466	Carcinoma Non-Small-Cell Lung	hsa-mir-137	0.042594
1467	Uterine Cervical Neoplasms	hsa-mir-1	0.042582
1468	Colonic Neoplasms	hsa-mir-153	0.04258
1469	Leukemia Myeloid Acute	hsa-mir-9	0.042578
1470	Esophageal Neoplasms	hsa-mir-488	0.042575
1471	Melanoma	hsa-mir-135a	0.042573
1472	Carcinoma Squamous Cell	hsa-mir-302b	0.042571
1473	Leukemia	hsa-let-7a	0.042563
1474	Melanoma	hsa-mir-98	0.042559
1475	Head and Neck Neoplasms	hsa-mir-153	0.04254
1476	Carcinoma Renal Cell	hsa-mir-95	0.042536
1477	Carcinoma Non-Small-Cell Lung	hsa-mir-375	0.042521
1478	Glioma	hsa-mir-30d	0.042515
1479	Lung Neoplasms	hsa-mir-449a	0.042511
1480	Colorectal Neoplasms	hsa-mir-181c	0.042488
1481	Adenocarcinoma	hsa-mir-106b	0.042458
1482	Stomach Neoplasms	hsa-mir-197	0.042431
1483	Melanoma	hsa-mir-335	0.042429
1484	Carcinoma Squamous Cell	hsa-mir-92b	0.042428
1485	Lung Neoplasms	hsa-mir-149	0.042421
1486	Neoplasms Squamous Cell	hsa-mir-18a	0.042395
1487	Esophageal Neoplasms	hsa-mir-497	0.042371
1488	Stomach Neoplasms	hsa-mir-575	0.042367
1489	Liver Neoplasms	hsa-mir-17	0.042358
1490	Medulloblastoma	hsa-mir-205	0.042354
1491	Breast Neoplasms	hsa-mir-663	0.042347
1492	Prostatic Neoplasms	hsa-mir-137	0.042303
1493	Carcinoma Non-Small-Cell Lung	hsa-mir-28	0.042301
1494	Pancreatic Neoplasms	hsa-mir-130b	0.042284
1495	Thyroid Neoplasms	hsa-mir-15a	0.042262
1496	Carcinoma Hepatocellular	hsa-mir-211	0.042259
1497	Glioblastoma	hsa-mir-192	0.042253
1498	Medulloblastoma	hsa-mir-25	0.042247
1499	Carcinoma Non-Small-Cell Lung	hsa-mir-130b	0.042242
1500	Stomach Neoplasms	hsa-mir-216a	0.042232
1501	Adrenocortical Carcinoma	hsa-mir-25	0.042231
1502	Esophageal Neoplasms	hsa-mir-10a	0.042228
1503	Retinoblastoma	hsa-mir-199a	0.042228
1504	Carcinoma Renal Cell	hsa-mir-10a	0.042226
1505	Adrenocortical Carcinoma	hsa-mir-218	0.042222
1506	Leukemia Myeloid Acute	hsa-mir-200a	0.042218
1507	Carcinoma Squamous Cell	hsa-mir-194	0.042196
1508	Head and Neck Neoplasms	hsa-mir-520b	0.042189
1509	Retinoblastoma	hsa-mir-16	0.042158
1510	Stomach Neoplasms	hsa-mir-382	0.042101
1511	Ovarian Neoplasms	hsa-mir-497	0.042098
1512	Glioblastoma	hsa-mir-30e	0.042096
1513	Carcinoma Non-Small-Cell Lung	hsa-mir-383	0.04209
1514	Adenocarcinoma	hsa-mir-9	0.042089
1515	Esophageal Neoplasms	hsa-mir-451	0.042085
1516	Stomach Neoplasms	hsa-mir-484	0.042059
1517	Lung Neoplasms	hsa-mir-181d	0.042055
1518	Melanoma	hsa-mir-372	0.04205
1519	Esophageal Neoplasms	hsa-mir-27b	0.042044
1520	Medulloblastoma	hsa-mir-29c	0.042029
1521	Carcinoma Renal Cell	hsa-mir-383	0.042026
1522	Lymphoma	hsa-mir-29a	0.042011
1523	Retinoblastoma	hsa-mir-146a	0.041999
1524	Carcinoma Hepatocellular	hsa-mir-382	0.041995
1525	Carcinoma Non-Small-Cell Lung	hsa-mir-451	0.04199
1526	Urinary Bladder Neoplasms	hsa-mir-153	0.041989
1527	Lung Neoplasms	hsa-mir-449b	0.041986
1528	Esophageal Neoplasms	hsa-mir-383	0.041984
1529	Digestive System Neoplasms	hsa-mir-19a	0.041981
1530	Carcinoma Squamous Cell	hsa-mir-26a	0.041953
1531	Liver Neoplasms	hsa-mir-20a	0.041943
1532	Breast Neoplasms	hsa-mir-455	0.041942
1533	Colonic Neoplasms	hsa-mir-95	0.041937
1534	Uterine Cervical Neoplasms	hsa-mir-200c	0.041909
1535	Lymphoma	hsa-let-7c	0.041906
1536	Lymphoma	hsa-mir-223	0.041905
1537	Leukemia Myeloid Acute	hsa-mir-106b	0.041884
1538	Endometrial Neoplasms	hsa-mir-15a	0.041883
1539	Adenocarcinoma	hsa-mir-34c	0.041879
1540	Breast Neoplasms	hsa-mir-211	0.041873
1541	Leukemia	hsa-mir-221	0.041849
1542	Uterine Cervical Neoplasms	hsa-mir-141	0.041843
1543	Lymphoma	hsa-let-7d	0.041843
1544	Prostatic Neoplasms	hsa-mir-497	0.041842
1545	Medulloblastoma	hsa-mir-93	0.041813
1546	Breast Neoplasms	hsa-mir-216a	0.041784
1547	Ovarian Neoplasms	hsa-mir-451	0.041769
1548	Leukemia	hsa-mir-126	0.041764
1549	Colorectal Neoplasms	hsa-mir-301b	0.041727
1550	Medulloblastoma	hsa-mir-210	0.041717
1551	Carcinoma	hsa-mir-9	0.041709
1552	Carcinoma Hepatocellular	hsa-mir-494	0.041694
1553	Ovarian Neoplasms	hsa-mir-130b	0.041687
1554	Adrenocortical Carcinoma	hsa-mir-93	0.041671
1555	Heart Failure	hsa-mir-127	0.041661
1556	Urinary Bladder Neoplasms	hsa-mir-206	0.04166
1557	Endometriosis	hsa-mir-221	0.041648
1558	Heart Failure	hsa-mir-7	0.041645
1559	Leukemia Myeloid Acute	hsa-mir-146b	0.04164
1560	Colorectal Neoplasms	hsa-mir-376a	0.041619
1561	Carcinoma Squamous Cell	hsa-mir-30e	0.041592
1562	Carcinoma Hepatocellular	hsa-mir-216b	0.04159
1563	Medulloblastoma	hsa-mir-181a	0.041585
1564	Esophageal Neoplasms	hsa-mir-137	0.041579
1565	Neoplasms Squamous Cell	hsa-mir-19b	0.041578
1566	Pancreatic Neoplasms	hsa-mir-139	0.041564
1567	Glioblastoma	hsa-mir-219	0.041556
1568	Carcinoma Non-Small-Cell Lung	hsa-mir-140	0.041552
1569	Glioblastoma	hsa-mir-373	0.041549
1570	Carcinoma Renal Cell	hsa-mir-451	0.041546
1571	Lymphoma	hsa-mir-199a	0.041538
1572	Lung Neoplasms	hsa-mir-299	0.041525
1573	Pancreatic Neoplasms	hsa-mir-28	0.041525
1574	Breast Neoplasms	hsa-mir-658	0.04152
1575	Glioma	hsa-mir-199b	0.04152
1576	Hematologic Neoplasms	hsa-mir-155	0.041514
1577	Colonic Neoplasms	hsa-mir-151	0.041501
1578	Carcinoma Hepatocellular	hsa-mir-154	0.041478
1579	Endometrial Neoplasms	hsa-mir-101	0.04147
1580	Colorectal Neoplasms	hsa-mir-197	0.041468
1581	Thyroid Neoplasms	hsa-mir-101	0.041449
1582	Medulloblastoma	hsa-mir-429	0.041449
1583	Prostatic Neoplasms	hsa-mir-139	0.041442
1584	Breast Neoplasms	hsa-mir-575	0.041426
1585	Carcinoma Hepatocellular	hsa-mir-660	0.041421
1586	Stomach Neoplasms	hsa-mir-154	0.041413
1587	Adrenocortical Carcinoma	hsa-mir-181a	0.041409
1588	Stomach Neoplasms	hsa-mir-216b	0.041363
1589	Retinoblastoma	hsa-mir-223	0.041362
1590	Lung Neoplasms	hsa-mir-340	0.041355
1591	Uterine Cervical Neoplasms	hsa-mir-146b	0.041347
1592	Colonic Neoplasms	hsa-mir-193b	0.041317
1593	Adrenocortical Carcinoma	hsa-mir-127	0.041312
1594	Head and Neck Neoplasms	hsa-mir-133b	0.041294
1595	Carcinoma Non-Small-Cell Lung	hsa-mir-139	0.041292
1596	Uterine Cervical Neoplasms	hsa-let-7g	0.041272
1597	Uterine Cervical Neoplasms	hsa-mir-125a	0.041272
1598	Neoplasms Squamous Cell	hsa-mir-155	0.04126
1599	Liver Neoplasms	hsa-mir-155	0.041251
1600	Endometrial Neoplasms	hsa-mir-218	0.041221
1601	Gastrointestinal Neoplasms	hsa-mir-143	0.041183
1602	Carcinoma	hsa-mir-143	0.041171
1603	Breast Neoplasms	hsa-mir-484	0.041167
1604	Lymphoma	hsa-let-7e	0.041135
1605	Liver Neoplasms	hsa-mir-18a	0.041124
1606	Colorectal Neoplasms	hsa-mir-663	0.041118
1607	Neoplasms Squamous Cell	hsa-mir-145	0.04111
1608	Endometriosis	hsa-mir-29b	0.041109
1609	Liver Neoplasms	hsa-mir-145	0.041108
1610	Thyroid Neoplasms	hsa-mir-205	0.041101
1611	Adrenocortical Carcinoma	hsa-mir-30c	0.041094
1612	Stomach Neoplasms	hsa-mir-660	0.041093
1613	Urinary Bladder Neoplasms	hsa-mir-124	0.041087
1614	Thyroid Neoplasms	hsa-mir-181b	0.041085
1615	Adrenocortical Carcinoma	hsa-mir-24	0.041077
1616	Gastrointestinal Neoplasms	hsa-mir-106b	0.041076
1617	Head and Neck Neoplasms	hsa-mir-151	0.041067
1618	Melanoma	hsa-mir-32	0.04105
1619	Breast Neoplasms	hsa-mir-382	0.041046
1620	Prostatic Neoplasms	hsa-mir-28	0.041043
1621	Carcinoma Renal Cell	hsa-mir-27b	0.041037
1622	Endometriosis	hsa-mir-92a	0.041037
1623	Carcinoma Hepatocellular	hsa-mir-33a	0.041028
1624	Adrenocortical Carcinoma	hsa-mir-106a	0.041014
1625	Carcinoma Squamous Cell	hsa-mir-302c	0.041003
1626	Stomach Neoplasms	hsa-mir-217	0.041001
1627	Breast Neoplasms	hsa-mir-494	0.040988
1628	Pancreatic Neoplasms	hsa-mir-140	0.040978
1629	Heart Failure	hsa-mir-106a	0.040974
1630	Digestive System Neoplasms	hsa-mir-125b	0.040967
1631	Colorectal Neoplasms	hsa-mir-494	0.040962
1632	Endometriosis	hsa-mir-16	0.040958
1633	Carcinoma Hepatocellular	hsa-mir-33b	0.040948
1634	Urinary Bladder Neoplasms	hsa-mir-520b	0.040942
1635	Endometrial Neoplasms	hsa-mir-133a	0.04091
1636	Digestive System Neoplasms	hsa-mir-221	0.040907
1637	Urinary Bladder Neoplasms	hsa-mir-193b	0.040903
1638	Stomach Neoplasms	hsa-mir-381	0.040899
1639	Colorectal Neoplasms	hsa-mir-216a	0.040873
1640	Carcinoma Squamous Cell	hsa-mir-373	0.040872
1641	Gastrointestinal Neoplasms	hsa-mir-34c	0.040872
1642	Endometrial Neoplasms	hsa-mir-25	0.040865
1643	Carcinoma Squamous Cell	hsa-mir-22	0.040858
1644	Carcinoma Non-Small-Cell Lung	hsa-mir-452	0.040849
1645	Leukemia	hsa-let-7b	0.040842
1646	Thyroid Neoplasms	hsa-mir-210	0.040837
1647	Melanoma	hsa-mir-206	0.040827
1648	Glioma	hsa-mir-100	0.040821
1649	Adenocarcinoma	hsa-mir-1	0.040802
1650	Stomach Neoplasms	hsa-mir-33a	0.040797
1651	Adenocarcinoma	hsa-mir-146b	0.040796
1652	Lung Neoplasms	hsa-mir-342	0.040773
1653	Adrenocortical Carcinoma	hsa-mir-10b	0.040772
1654	Urinary Bladder Neoplasms	hsa-mir-151	0.040772
1655	Carcinoma Squamous Cell	hsa-mir-224	0.040758
1656	Endometriosis	hsa-mir-146a	0.040754
1657	Carcinoma	hsa-mir-34c	0.04075
1658	Ovarian Neoplasms	hsa-mir-139	0.040744
1659	Carcinoma Renal Cell	hsa-mir-133b	0.040728
1660	Adenocarcinoma	hsa-mir-141	0.040711
1661	Breast Neoplasms	hsa-mir-154	0.040701
1662	Carcinoma Hepatocellular	hsa-mir-454	0.040698
1663	Breast Neoplasms	hsa-mir-216b	0.040697
1664	Thyroid Neoplasms	hsa-mir-29c	0.040695
1665	Gastrointestinal Neoplasms	hsa-mir-9	0.040683
1666	Colonic Neoplasms	hsa-mir-27b	0.040679
1667	Neoplasms Squamous Cell	hsa-mir-19a	0.040673
1668	Glioma	hsa-mir-194	0.040669
1669	Endometrial Neoplasms	hsa-mir-181b	0.04066
1670	Digestive System Neoplasms	hsa-mir-126	0.040651
1671	Stomach Neoplasms	hsa-mir-454	0.040648
1672	Liver Neoplasms	hsa-mir-34a	0.040618
1673	Uterine Cervical Neoplasms	hsa-mir-15a	0.040611
1674	Retinoblastoma	hsa-mir-222	0.04061
1675	Head and Neck Neoplasms	hsa-mir-10a	0.040596
1676	Ovarian Neoplasms	hsa-mir-28	0.040576
1677	Leukemia	hsa-mir-29b	0.040573
1678	Carcinoma Squamous Cell	hsa-mir-107	0.040566
1679	Adenocarcinoma	hsa-let-7g	0.040562
1680	Lymphoma	hsa-mir-222	0.04054
1681	Liver Neoplasms	hsa-mir-19b	0.040529
1682	Adenocarcinoma	hsa-mir-15a	0.040519
1683	Retinoblastoma	hsa-mir-9	0.040516
1684	Esophageal Neoplasms	hsa-mir-139	0.040507
1685	Leukemia Myeloid Acute	hsa-mir-125a	0.040503
1686	Leukemia Myeloid Acute	hsa-mir-29c	0.040501
1687	Colonic Neoplasms	hsa-mir-488	0.0405
1688	Leukemia	hsa-mir-200b	0.040496
1689	Stomach Neoplasms	hsa-mir-33b	0.040479
1690	Colorectal Neoplasms	hsa-mir-658	0.04047
1691	Stomach Neoplasms	hsa-mir-320e	0.040454
1691	Stomach Neoplasms	hsa-mir-450a	0.040454
1691	Stomach Neoplasms	hsa-mir-450b	0.040454
1694	Colorectal Neoplasms	hsa-mir-484	0.040453
1695	Thyroid Neoplasms	hsa-mir-429	0.040433
1696	Medulloblastoma	hsa-mir-24	0.040422
1697	Colonic Neoplasms	hsa-mir-497	0.040417
1698	Carcinoma Hepatocellular	hsa-mir-376b	0.040389
1699	Melanoma	hsa-mir-99b	0.040372
1700	Colonic Neoplasms	hsa-mir-451	0.04037
1701	Endometriosis	hsa-mir-29a	0.040352
1702	Colorectal Neoplasms	hsa-mir-455	0.040338
1703	Ovarian Neoplasms	hsa-mir-122	0.040335
1704	Hematologic Neoplasms	hsa-mir-21	0.040326
1705	Carcinoma Non-Small-Cell Lung	hsa-mir-129	0.040314
1706	Prostatic Neoplasms	hsa-mir-186	0.040301
1707	Leukemia	hsa-mir-146a	0.04029
1708	Heart Failure	hsa-mir-20b	0.04027
1709	Adenocarcinoma	hsa-mir-125a	0.040264
1710	Carcinoma Hepatocellular	hsa-mir-363	0.040259
1711	Medulloblastoma	hsa-mir-133a	0.040257
1712	Digestive System Neoplasms	hsa-mir-92a	0.040253
1713	Lymphoma	hsa-let-7f	0.040248
1714	Head and Neck Neoplasms	hsa-mir-488	0.040238
1715	Medulloblastoma	hsa-mir-132	0.04023
1716	Breast Neoplasms	hsa-mir-381	0.040222
1717	Stomach Neoplasms	hsa-mir-1915	0.040215
1718	Glioblastoma	hsa-mir-339	0.040206
1719	Heart Failure	hsa-mir-30d	0.040204
1720	Carcinoma	hsa-mir-15a	0.040192
1721	Breast Neoplasms	hsa-mir-660	0.040185
1722	Pancreatic Neoplasms	hsa-mir-129	0.040184
1723	Medulloblastoma	hsa-mir-30c	0.040164
1724	Leukemia	hsa-let-7c	0.040157
1725	Colorectal Neoplasms	hsa-mir-575	0.040148
1726	Thyroid Neoplasms	hsa-mir-133a	0.040142
1727	Hematologic Neoplasms	hsa-mir-145	0.040136
1728	Stomach Neoplasms	hsa-mir-376b	0.040136
1729	Colonic Neoplasms	hsa-mir-383	0.040136
1730	Hematologic Neoplasms	hsa-mir-34a	0.040134
1731	Carcinoma Squamous Cell	hsa-mir-302a	0.04013
1732	Leukemia Myeloid Acute	hsa-mir-1	0.04012
1733	Leukemia	hsa-let-7d	0.040115
1734	Colonic Neoplasms	hsa-mir-10a	0.040107
1735	Esophageal Neoplasms	hsa-mir-186	0.04009
1736	Carcinoma Hepatocellular	hsa-mir-1915	0.04009
1737	Endometrial Neoplasms	hsa-mir-93	0.040086
1738	Urinary Bladder Neoplasms	hsa-mir-488	0.040082
1739	Prostatic Neoplasms	hsa-mir-449b	0.040077
1740	Glioblastoma	hsa-mir-296	0.040076
1741	Heart Failure	hsa-mir-191	0.040076
1742	Skin Neoplasms	hsa-mir-17	0.040068
1743	Glioma	hsa-mir-192	0.040067
1744	Stomach Neoplasms	hsa-mir-432	0.040062
1745	Breast Neoplasms	hsa-mir-33a	0.040052
1746	Melanoma	hsa-mir-196b	0.04005
1747	Breast Neoplasms	hsa-mir-217	0.04005
1748	Lung Neoplasms	hsa-mir-520c	0.040036
1749	Colorectal Neoplasms	hsa-mir-382	0.040029
1750	Gastrointestinal Neoplasms	hsa-mir-146b	0.040006
1751	Carcinoma Squamous Cell	hsa-mir-219	0.039997
1752	Leukemia Myeloid Acute	hsa-mir-141	0.039983
1753	Glioblastoma	hsa-mir-107	0.039978
1754	Carcinoma Endometrioid	hsa-mir-17	0.039977
1755	Carcinoma Hepatocellular	hsa-mir-1245a	0.039966
1755	Carcinoma Hepatocellular	hsa-mir-1245b	0.039966
1755	Carcinoma Hepatocellular	hsa-mir-1323	0.039966
1755	Carcinoma Hepatocellular	hsa-mir-1469	0.039966
1755	Carcinoma Hepatocellular	hsa-mir-181	0.039966
1755	Carcinoma Hepatocellular	hsa-mir-2355	0.039966
1755	Carcinoma Hepatocellular	hsa-mir-3130	0.039966
1755	Carcinoma Hepatocellular	hsa-mir-3186	0.039966
1755	Carcinoma Hepatocellular	hsa-mir-4257	0.039966
1755	Carcinoma Hepatocellular	hsa-mir-4306	0.039966
1755	Carcinoma Hepatocellular	hsa-mir-718	0.039966
1766	Ovarian Neoplasms	hsa-mir-186	0.039954
1767	Melanoma	hsa-mir-151	0.039941
1768	Thyroid Neoplasms	hsa-mir-93	0.039932
1769	Lymphoma	hsa-let-7i	0.039916
1770	Glioma	hsa-mir-148a	0.039911
1771	Stomach Neoplasms	hsa-mir-1245a	0.039909
1771	Stomach Neoplasms	hsa-mir-1245b	0.039909
1771	Stomach Neoplasms	hsa-mir-1323	0.039909
1771	Stomach Neoplasms	hsa-mir-1469	0.039909
1771	Stomach Neoplasms	hsa-mir-181	0.039909
1771	Stomach Neoplasms	hsa-mir-2355	0.039909
1771	Stomach Neoplasms	hsa-mir-3130	0.039909
1771	Stomach Neoplasms	hsa-mir-3186	0.039909
1771	Stomach Neoplasms	hsa-mir-4257	0.039909
1771	Stomach Neoplasms	hsa-mir-4306	0.039909
1771	Stomach Neoplasms	hsa-mir-718	0.039909
1782	Head and Neck Neoplasms	hsa-mir-383	0.039898
1783	Carcinoma	hsa-let-7g	0.039885
1784	Melanoma	hsa-mir-520b	0.039883
1785	Prostatic Neoplasms	hsa-mir-140	0.039879
1786	Adenocarcinoma	hsa-mir-214	0.039878
1787	Pancreatic Neoplasms	hsa-mir-491	0.039873
1788	Breast Neoplasms	hsa-mir-33b	0.039867
1789	Lymphoma	hsa-mir-9	0.03986
1790	Pancreatic Neoplasms	hsa-mir-452	0.039854
1791	Gastrointestinal Neoplasms	hsa-mir-141	0.039847
1792	Carcinoma Renal Cell	hsa-mir-137	0.039846
1793	Digestive System Neoplasms	hsa-mir-200b	0.039838
1794	Carcinoma Renal Cell	hsa-mir-497	0.039829
1795	Stomach Neoplasms	hsa-mir-17	0.039805
1796	Carcinoma Renal Cell	hsa-mir-375	0.039797
1797	Breast Neoplasms	hsa-mir-454	0.039767
1798	Leukemia	hsa-mir-29a	0.039766
1799	Urinary Bladder Neoplasms	hsa-mir-95	0.039761
1800	Liver Neoplasms	hsa-let-7a	0.039756
1801	Retinoblastoma	hsa-mir-106b	0.039747
1802	Heart Failure	hsa-mir-203	0.039746
1803	Stomach Neoplasms	hsa-mir-1303	0.039736
1803	Stomach Neoplasms	hsa-mir-2110	0.039736
1805	Digestive System Neoplasms	hsa-mir-146a	0.039732
1806	Stomach Neoplasms	hsa-mir-330	0.039728
1807	Retinoblastoma	hsa-mir-200a	0.039717
1808	Colonic Neoplasms	hsa-mir-130b	0.039689
1809	Prostatic Neoplasms	hsa-mir-491	0.039687
1810	Pancreatic Neoplasms	hsa-mir-449a	0.039645
1811	Ovarian Neoplasms	hsa-mir-452	0.039644
1812	Esophageal Neoplasms	hsa-mir-140	0.039641
1813	Skin Neoplasms	hsa-mir-20a	0.039638
1814	Carcinoma	hsa-mir-1	0.039625
1815	Carcinoma Hepatocellular	hsa-mir-495	0.039621
1816	Endometrial Neoplasms	hsa-mir-203	0.039617
1817	Ovarian Neoplasms	hsa-mir-491	0.039582
1818	Medulloblastoma	hsa-mir-7	0.039567
1819	Colorectal Neoplasms	hsa-mir-381	0.039566
1820	Liver Neoplasms	hsa-mir-19a	0.039566
1821	Carcinoma Endometrioid	hsa-mir-20a	0.039562
1822	Head and Neck Neoplasms	hsa-mir-137	0.03956
1823	Carcinoma Hepatocellular	hsa-mir-661	0.039549
1824	Medulloblastoma	hsa-mir-196a	0.039529
1825	Endometrial Neoplasms	hsa-mir-196a	0.03951
1826	Leukemia	hsa-mir-223	0.039508
1827	Gastrointestinal Neoplasms	hsa-mir-34b	0.039488
1828	Carcinoma Hepatocellular	hsa-mir-1228	0.039488
1828	Carcinoma Hepatocellular	hsa-mir-449c	0.039488
1828	Carcinoma Hepatocellular	hsa-mir-518f	0.039488
1828	Carcinoma Hepatocellular	hsa-mir-524	0.039488
1828	Carcinoma Hepatocellular	hsa-mir-551a	0.039488
1828	Carcinoma Hepatocellular	hsa-mir-570	0.039488
1828	Carcinoma Hepatocellular	hsa-mir-577	0.039488
1828	Carcinoma Hepatocellular	hsa-mir-591	0.039488
1828	Carcinoma Hepatocellular	hsa-mir-595	0.039488
1828	Carcinoma Hepatocellular	hsa-mir-605	0.039488
1828	Carcinoma Hepatocellular	hsa-mir-610	0.039488
1828	Carcinoma Hepatocellular	hsa-mir-938	0.039488
1840	Endometrial Neoplasms	hsa-mir-127	0.039487
1841	Carcinoma Ductal Breast	hsa-mir-17	0.039477
1842	Stomach Neoplasms	hsa-mir-1258	0.039471
1843	Stomach Neoplasms	hsa-mir-423	0.039467
1844	Gastric Neoplasms	hsa-mir-17	0.039465
1845	Endometriosis	hsa-mir-222	0.039463
1846	Stomach Neoplasms	hsa-mir-1202	0.039459
1846	Stomach Neoplasms	hsa-mir-1231	0.039459
1846	Stomach Neoplasms	hsa-mir-1234	0.039459
1846	Stomach Neoplasms	hsa-mir-1301	0.039459
1846	Stomach Neoplasms	hsa-mir-26	0.039459
1846	Stomach Neoplasms	hsa-mir-500b	0.039459
1846	Stomach Neoplasms	hsa-mir-517c	0.039459
1846	Stomach Neoplasms	hsa-mir-522	0.039459
1846	Stomach Neoplasms	hsa-mir-527	0.039459
1846	Stomach Neoplasms	hsa-mir-92	0.039459
1856	Carcinoma Endometrioid	hsa-mir-155	0.039457
1857	Gastrointestinal Neoplasms	hsa-mir-125a	0.039446
1858	Breast Neoplasms	hsa-mir-363	0.039443
1859	Lung Neoplasms	hsa-mir-516a	0.039438
1860	Pancreatic Neoplasms	hsa-mir-424	0.039415
1861	Carcinoma	hsa-mir-141	0.039407
1862	Stomach Neoplasms	hsa-mir-20a	0.039396
1863	Carcinoma Non-Small-Cell Lung	hsa-mir-491	0.039394
1864	Stomach Neoplasms	hsa-mir-526b	0.039392
1865	Stomach Neoplasms	hsa-mir-202	0.039392
1866	Digestive System Neoplasms	hsa-mir-29b	0.03939
1867	Leukemia Myeloid Acute	hsa-mir-214	0.039388
1868	Neoplasms Squamous Cell	hsa-mir-125b	0.039387
1869	Digestive System Neoplasms	hsa-mir-199a	0.039383
1870	Carcinoma	hsa-mir-125a	0.03938
1871	Carcinoma Hepatocellular	hsa-mir-1179	0.03938
1871	Carcinoma Hepatocellular	hsa-mir-1273c	0.03938
1871	Carcinoma Hepatocellular	hsa-mir-1275	0.03938
1871	Carcinoma Hepatocellular	hsa-mir-567	0.03938
1875	Endometrial Neoplasms	hsa-mir-181a	0.039376
1876	Skin Neoplasms	hsa-mir-155	0.039376
1877	Thyroid Neoplasms	hsa-mir-196a	0.039362
1878	Retinoblastoma	hsa-mir-143	0.039362
1879	Pancreatic Neoplasms	hsa-mir-198	0.039359
1880	Carcinoma Hepatocellular	hsa-mir-1258	0.039359
1881	Uterine Cervical Neoplasms	hsa-mir-429	0.039347
1882	Leukemia	hsa-let-7e	0.039338
1883	Prostatic Neoplasms	hsa-mir-424	0.039338
1884	Ovarian Neoplasms	hsa-mir-149	0.039335
1885	Stomach Neoplasms	hsa-mir-1249	0.039329
1886	Ovarian Neoplasms	hsa-mir-212	0.039326
1887	Carcinoma Hepatocellular	hsa-mir-200	0.039322
1888	Glioma	hsa-mir-26a	0.039317
1889	Gastrointestinal Neoplasms	hsa-mir-214	0.039314
1890	Leukemia Myeloid Acute	hsa-mir-101	0.03931
1891	Adrenocortical Carcinoma	hsa-mir-150	0.039299
1892	Thyroid Neoplasms	hsa-mir-203	0.039266
1893	Lymphoma	hsa-mir-106b	0.039258
1894	Stomach Neoplasms	hsa-mir-200	0.039248
1895	Carcinoma Hepatocellular	hsa-mir-1297	0.039247
1895	Carcinoma Hepatocellular	hsa-mir-511	0.039247
1897	Thyroid Neoplasms	hsa-mir-132	0.039236
1898	Adenocarcinoma	hsa-mir-101	0.039225
1899	Carcinoma Hepatocellular	hsa-mir-646	0.039223
1900	Stomach Neoplasms	hsa-mir-1179	0.03921
1900	Stomach Neoplasms	hsa-mir-1273c	0.03921
1900	Stomach Neoplasms	hsa-mir-1275	0.03921
1900	Stomach Neoplasms	hsa-mir-567	0.03921
1904	Lung Neoplasms	hsa-mir-376c	0.039202
1905	Glioblastoma	hsa-mir-204	0.039198
1906	Uterine Cervical Neoplasms	hsa-mir-101	0.039194
1907	Carcinoma Squamous Cell	hsa-mir-23b	0.039193
1908	Head and Neck Neoplasms	hsa-mir-451	0.039181
1909	Pancreatic Neoplasms	hsa-mir-449b	0.039179
1910	Neoplasms Squamous Cell	hsa-let-7a	0.039171
1911	Urinary Bladder Neoplasms	hsa-mir-383	0.039166
1912	Thyroid Neoplasms	hsa-mir-30c	0.039163
1913	Endometrial Neoplasms	hsa-mir-10b	0.039156
1914	Stomach Neoplasms	hsa-mir-155	0.039156
1915	Breast Neoplasms	hsa-mir-376b	0.039151
1916	Prostatic Neoplasms	hsa-mir-212	0.039138
1917	Breast Neoplasms	hsa-mir-432	0.039135
1918	Esophageal Neoplasms	hsa-mir-491	0.039134
1919	Glioblastoma	hsa-mir-215	0.039125
1920	Carcinoma Hepatocellular	hsa-mir-518e	0.039124
1920	Carcinoma Hepatocellular	hsa-mir-621	0.039124
1920	Carcinoma Hepatocellular	hsa-mir-933	0.039124
1923	Stomach Neoplasms	hsa-mir-646	0.039108
1924	Carcinoma Hepatocellular	hsa-mir-1299	0.039083
1925	Carcinoma Renal Cell	hsa-mir-28	0.039076
1926	Head and Neck Neoplasms	hsa-mir-497	0.039064
1927	Stomach Neoplasms	hsa-mir-507	0.039059
1928	Uterine Cervical Neoplasms	hsa-mir-210	0.039057
1929	Stomach Neoplasms	hsa-mir-523	0.039053
1930	Gastric Neoplasms	hsa-mir-20a	0.039052
1931	Carcinoma	hsa-mir-34b	0.039049
1932	Carcinoma Ductal Breast	hsa-mir-20a	0.039047
1933	Esophageal Neoplasms	hsa-mir-212	0.039033
1934	Gastrointestinal Neoplasms	hsa-mir-15a	0.039032
1935	Leukemia Myeloid Acute	hsa-mir-200c	0.039032
1936	Carcinoma Hepatocellular	hsa-mir-760	0.03903
1937	Colorectal Neoplasms	hsa-mir-154	0.039028
1938	Esophageal Neoplasms	hsa-mir-449a	0.039021
1939	Carcinoma Squamous Cell	hsa-mir-339	0.039018
1940	Colorectal Neoplasms	hsa-mir-217	0.039012
1941	Esophageal Neoplasms	hsa-mir-122	0.039007
1942	Stomach Neoplasms	hsa-mir-1297	0.038996
1942	Stomach Neoplasms	hsa-mir-511	0.038996
1944	Carcinoma Non-Small-Cell Lung	hsa-mir-198	0.038995
1945	Carcinoma Non-Small-Cell Lung	hsa-mir-122	0.03899
1946	Stomach Neoplasms	hsa-mir-144	0.038987
1947	Carcinoma Hepatocellular	hsa-mir-523	0.038979
1948	Glioma	hsa-mir-219	0.038976
1949	Prostatic Neoplasms	hsa-mir-129	0.038965
1950	Uterine Cervical Neoplasms	hsa-mir-133a	0.038958
1951	Carcinoma Hepatocellular	hsa-mir-521	0.038958
1952	Carcinoma Ductal Breast	hsa-mir-155	0.038953
1953	Carcinoma Hepatocellular	hsa-mir-1233	0.038947
1953	Carcinoma Hepatocellular	hsa-mir-124a	0.038947
1953	Carcinoma Hepatocellular	hsa-mir-1285	0.038947
1956	Breast Neoplasms	hsa-mir-330	0.038943
1957	Endometrial Neoplasms	hsa-mir-132	0.038943
1958	Carcinoma Hepatocellular	hsa-mir-507	0.038934
1959	Stomach Neoplasms	hsa-mir-521	0.038933
1960	Stomach Neoplasms	hsa-mir-1299	0.038913
1961	Carcinoma Hepatocellular	hsa-mir-663b	0.038896
1962	Urinary Bladder Neoplasms	hsa-mir-451	0.038893
1963	Medulloblastoma	hsa-mir-20b	0.038891
1964	Lung Neoplasms	hsa-mir-516b	0.03889
1965	Uterine Cervical Neoplasms	hsa-mir-181b	0.038883
1966	Uterine Cervical Neoplasms	hsa-mir-25	0.038882
1967	Retinoblastoma	hsa-mir-146b	0.03888
1968	Digestive System Neoplasms	hsa-mir-16	0.038872
1969	Carcinoma Hepatocellular	hsa-mir-1256	0.038866
1969	Carcinoma Hepatocellular	hsa-mir-1296	0.038866
1971	Carcinoma Hepatocellular	hsa-mir-616	0.038866
1971	Carcinoma Hepatocellular	hsa-mir-647	0.038866
1973	Stomach Neoplasms	hsa-mir-377	0.038859
1974	Carcinoma Hepatocellular	hsa-mir-515	0.038857
1975	Uterine Cervical Neoplasms	hsa-mir-29c	0.038852
1976	Stomach Neoplasms	hsa-mir-518e	0.038821
1976	Stomach Neoplasms	hsa-mir-621	0.038821
1976	Stomach Neoplasms	hsa-mir-933	0.038821
1979	Pancreatic Neoplasms	hsa-mir-149	0.038804
1980	Skin Neoplasms	hsa-mir-18a	0.038793
1981	Carcinoma Hepatocellular	hsa-mir-514a	0.038791
1982	Gastric Neoplasms	hsa-mir-155	0.038786
1983	Carcinoma Non-Small-Cell Lung	hsa-mir-99a	0.038784
1984	Glioblastoma	hsa-mir-135a	0.038783
1985	Carcinoma Hepatocellular	hsa-mir-377	0.038782
1986	Thyroid Neoplasms	hsa-mir-24	0.038771
1987	Colorectal Neoplasms	hsa-mir-33b	0.038768
1988	Rectal Neoplasms	hsa-mir-17	0.038765
1989	Carcinoma Squamous Cell	hsa-mir-204	0.038762
1990	Colonic Neoplasms	hsa-mir-375	0.038757
1991	Carcinoma Hepatocellular	hsa-mir-603	0.038755
1992	Ovarian Neoplasms	hsa-mir-424	0.038746
1993	Odontogenic Tumors	hsa-mir-17	0.038745
1994	Stomach Neoplasms	hsa-mir-499b	0.038727
1995	Stomach Neoplasms	hsa-mir-1256	0.038724
1995	Stomach Neoplasms	hsa-mir-1296	0.038724
1995	Stomach Neoplasms	hsa-mir-616	0.038724
1995	Stomach Neoplasms	hsa-mir-647	0.038724
1999	Breast Neoplasms	hsa-mir-421	0.038721
2000	Stomach Neoplasms	hsa-mir-532	0.03872
[truncated: 182,155 more rows]
